# Supplementary material for: Morphological diversity and altitudinal differentiation of Aethopyga species
Source: Ecol Evol. 2023 Aug 30;13(9):e10473. doi: 10.1002/ece3.10473 (PMC10468329; doi:10.1002/ece3.10473)
Supplement: Supplementary file 2 — Appendix S2 [file ECE3-13-e10473-s003.xlsx]

## Sheet: Additional File 2
species	voucher	sampling date	altitude	body weight	body length	wing length	tail length	tarsus length	culmen
Aethopyga nipalensis	9294	1964.11.17	1657	7	121.96	49.87	54.64	13.76	18.27
Aethopyga nipalensis	9295	1964.11.13	2100	6	138.1	52.86	66.31	14.78	18.96
Aethopyga nipalensis	11023	1973.05.15	1400	7	115.45	49.97	46.07	14.23	19.72
Aethopyga nipalensis	11025	1973.05.22	1810	8	133.62	54.37	64.25	15	19.07
Aethopyga nipalensis	11028	1973.05.27	1810	7	118.17	54.7	57.13	16.51	19.34
Aethopyga nipalensis	11029	1973.06.07	1400	6	129.55	54.66	60.82	14.81	22.02
Aethopyga nipalensis	12117	1965.03.08	1850	6	117.83	51.79	57.3	15.57	19.9
Aethopyga nipalensis	12118	1965.03.08	1850	6	109.15	50.56	52.32	15.22	21.37
Aethopyga nipalensis	13029	1973.11.22	1400	?	123	51.81	56.04	13.78	20.48
Aethopyga nipalensis	13048	1974.01.12	1900	7	138.77	56.03	63.92	15.08	20.91
Aethopyga nipalensis	13049	1974.02.01	1900	7	124.62	50.29	61.69	15.33	20.34
Aethopyga nipalensis	13734	1978.06.13	4000	6	131.34	53.65	59.02	15.12	18.72
Aethopyga nipalensis	17801	1985.06.06	1780	6	129.59	52.5	64.07	14.71	18.72
Aethopyga nipalensis	19877	1996.05.13	2100	7	122.23	53	53.84	13.09	18.21
Aethopyga nipalensis	19943	1999.06.16	2500	6	130.67	55.42	60.49	15.25	19.73
Aethopyga nipalensis	13035	1974.02.11	1450	6	127.99	55.96	65.02	15.17	20.17
Aethopyga nipalensis	4428	2004.11.11	1400	6.2	121.99	50.39	55.61	16.16	21.59
Aethopyga nipalensis	5216	2005.04.01	2367	6.9	99.14	55.21	45.87	15.73	17.95
Aethopyga nipalensis	4140	2004.10.29	1593	6.2	125.55	55.78	62.69	13.93	20.69
Aethopyga nipalensis	4499	2004.11.15	1460	6.8	123.38	54.37	61.31	15.59	21.63
Aethopyga nipalensis	5371	2005.04.14	2307	6.4	130.91	53.18	63.98	15.98	18.15
Aethopyga nipalensis	4032	2004.10.19	1586	6.7	123.32	52.62	57.03	15.42	17.75
Aethopyga nipalensis	90089	1990.11.02	2020	8	108.2	49.34	40.8	14.51	20.65
Aethopyga nipalensis	90046	1990.10.19	2030	8	124.84	51.08	57.12	16.42	21.65
Aethopyga nipalensis	90056	1990.10.21	2030	7	123.1	47.97	52.21	14.41	19.79
Aethopyga nipalensis	4267	2004.11.06	1368	6.8	122.63	53.84	58.93	14.78	20.77
Aethopyga nipalensis	4320	2004.11.07	1282	6.7	123.69	52.86	57.63	15.4	21.59
Aethopyga nipalensis	14386	2004.11.08	1345	6.9	121.11	54.3	59.3	14.25	20.88
Aethopyga nipalensis	4257	2004.11.05	1317	6.8	118.57	52.17	53.69	14.77	19.82
Aethopyga nipalensis	4532	2004.11.16	1460	6.4	119.39	47.83	62.07	14.64	21.95
Aethopyga nipalensis	9293	1966.05.27	2000	6	130.48	51.59	71.79	15.77	16.16
Aethopyga nipalensis	9299	1964.10.06	2200	6	124.5	52.01	58.45	15.38	18.35
Aethopyga nipalensis	9300	1966.04.10	?	6	112.61	46.59	54.57	15.67	17.85
Aethopyga nipalensis	13043	1973.12.21	?	6	125.9	56.83	58.25	13.29	19.8
Aethopyga nipalensis	13046	1973.12.12	?	6	88.7	50.16	27.05	15.15	20.15
Aethopyga nipalensis	48457	1961.1.17	2000	7	129	53.65	59.46	14.63	19.77
Aethopyga nipalensis	48458	1961	2000	8	131	52.93	55.05	14.05	20.71
Aethopyga nipalensis	50126	159.7.31	?	9	136	54	65	14	18.05
Aethopyga nipalensis	55947	1966.3.7	2200	7.5	140	54	69	14.25	18.67
Aethopyga nipalensis	55949	1966.6.23	2600	6	131	56	64	14.38	17.05
Aethopyga nipalensis	55950	1966.6.23	2600	6	120	47.56	63	13.13	16.75
Aethopyga nipalensis	55951	1966.6.23	2600	6	134	49.81	69	14.51	15.91
Aethopyga nipalensis	55952	1966.6.25	2700	7	142	52.25	64.24	14.55	17.7
Aethopyga nipalensis	57737	1954.4.26	2200	6	139	51.98	60.34	14.43	17.2
Aethopyga nipalensis	59659	1975.6.30	2200	6	138	53.39	63.45	13.66	16.55
Aethopyga nipalensis	59661	1975.6.27	2200	5	132	51.3	51.8	14.65	16.15
Aethopyga nipalensis	59662	1975.6.30	2200	6	140	54.32	60.83	14.23	17.63
Aethopyga nipalensis	59663	1975.6.30	2500	6	121	55.43	64.92	14	17.55
Aethopyga nipalensis	61039	1981.5.29	2300	7	127	53.6	59.04	13.91	19.06
Aethopyga nipalensis	61040	1951.5.27	2300	6.5	126	55.94	59.03	13.34	19.13
Aethopyga ignicauda	9276	1964.08.18	2900	9	118.09	58.37	46.49	14.55	18.4
Aethopyga ignicauda	9278	1964.08.18	2900	10	130.72	55.66	54.01	16.59	20.36
Aethopyga ignicauda	9279	1964.08.18	2900	9	121.65	56.57	49.06	16.09	19.74
Aethopyga ignicauda	9280	1964.08.18	2900	9	123.79	56.5	53.94	14.87	17.13
Aethopyga ignicauda	9286	1964.08.18	2900	10	110.75	55.43	48.62	15.24	17.83
Aethopyga ignicauda	9288	1964.11.04	2900	8	109.86	54.61	42.3	14.31	17.75
Aethopyga ignicauda	12126	1965.03.12	1460	7	114.05	56.39	38.28	14.59	19.43
Aethopyga ignicauda	790	1979.01.04	1800	8	108.23	55.02	40.54	15.67	18.42
Aethopyga ignicauda	1763	1979.01.12	1800	9	116.78	55.59	40.97	15.35	17.92
Aethopyga ignicauda	9277	1964.08.08	2900	9	131.35	56.98	49.8	15.24	19.59
Aethopyga ignicauda	9292	1964.11.16	1657	7.5	111.91	56.98	46.78	16.04	18.74
Aethopyga ignicauda	11064	1973.05.03	2900	9	108.29	49.87	40.89	15.01	17.2
Aethopyga ignicauda	9287	1964.08.18	2900	8	112.58	52.75	40.6	15.47	17.66
Aethopyga ignicauda	780209	1978.12.12	?	7.5	110.98	52.81	39.39	15.79	17.63
Aethopyga ignicauda	11062	1973.04.20	?	7.5	172.11	54.71	94.33	15.74	17.73
Aethopyga ignicauda	11059	1973.05.06	?	8	117	55.21	50.6	15.74	18.63
Aethopyga ignicauda	48435	1961.1.11	2000	9	130	51.67	45.76	13.81	17.62
Aethopyga ignicauda	57716	1964.4.9	1950	10	172	54.13	90.54	14.74	16.52
Aethopyga ignicauda	55946	1966.5.17	3300	8	178	57	114	14.5	16.12
Aethopyga ignicauda	57717	1965.3.11	1800	9	141	52.82	49.23	14.58	17.72
Aethopyga ignicauda	57720	1965.3.15	1900	9	130	53.16	39.28	11.78	17.99
Aethopyga ignicauda	57721	1965.3.18	?	8	119	48.54	41.69	13.22	19.37
Aethopyga ignicauda	57722	1965.3.19	1600	9	136	58.2	46.94	12.93	17.41
Aethopyga saturata	3428	1960.05.21	950	9	140.28	53.48	72.85	14.67	17.85
Aethopyga saturata	3432	1960.01.18	1400	6	93.62	49.73	36.98	12.62	15.48
Aethopyga saturata	3434	1960.01.11	?	7	119.8	51.42	59.93	14.31	15.81
Aethopyga saturata	3435	1960.01.11	700	7	125.03	51.1	65.63	14.27	17.33
Aethopyga saturata	3441	1960.03.25	745	5.2	131.47	52.19	72.49	15.32	16.85
Aethopyga saturata	3442	1960.02.12	700	6	119.41	51.14	58.43	13.29	15.93
Aethopyga saturata	3443	1960.03.07	700	6	121.2	49.95	60.9	13.33	15.77
Aethopyga saturata	3445	1960.02.15	700	6	124.4	52.22	65.32	13.66	16.98
Aethopyga saturata	4562	1959.04.27	700	?	104.56	51.5	44.48	11.57	15.65
Aethopyga saturata	5279	1957.05.14	1240	?	102.75	53.69	39.26	13.78	16.16
Aethopyga saturata	5280	1957.02.04	1740	?	131.21	51.85	69.42	14.22	15.84
Aethopyga saturata	9316	1964.09.01	2083	6	101.96	51.52	41.69	13.82	16.98
Aethopyga saturata	10006	1958.12.01	650	5.5	130.47	52.16	72.78	15.96	16.77
Aethopyga saturata	10462	1972.04.19	1270	5	131.41	50.05	61.74	13.83	16.99
Aethopyga saturata	10463	1972.06.11	2207	6	125.64	51.14	68.07	14.51	15.96
Aethopyga saturata	11032	1973.05.15	1400	5	140.44	54.74	73.46	15	18.92
Aethopyga saturata	11033	1973.05.15	1400	6	141.75	54.01	74.31	14.03	19.46
Aethopyga saturata	11035	1973.06.01	1400	5	131.46	51.87	65.66	13.62	18.1
Aethopyga saturata	11037	1973.06.02	1400	5	137.54	52.69	68.37	14.45	18.1
Aethopyga saturata	11038	1973.06.06	1400	6	135.45	50.91	70.97	14.09	18.15
Aethopyga saturata	11039	1973.06.20	1809	4	135.64	55.76	69.01	14.34	17.03
Aethopyga saturata	12125	1965.04.22	950	5	128.79	52.65	68.06	14.57	18.19
Aethopyga saturata	16858	1964.08.24	2083	7	137.82	51.59	69.03	14.05	17.17
Aethopyga saturata	3429	1960.04.15	?	5	138.65	52.24	76.18	13.5	16.31
Aethopyga saturata	3436	1960.01.07	?	6	127.38	50.24	62.24	12.64	15.46
Aethopyga saturata	3437	1960.02.28	?	5	125.46	50.31	68.17	13.86	15.67
Aethopyga saturata	3438	1960.02.02	?	5	122.88	51.69	65.54	14.18	15.53
Aethopyga saturata	3440	1960.04.11	?	5.6	125.51	50.31	63.9	13.56	15.5
Aethopyga saturata	3444	1960.03.07	700	6	128.14	50.84	65.32	13.12	14.18
Aethopyga saturata	4560	1959.03.10	?	?	94.95	51.61	44.48	13.52	15.17
Aethopyga saturata	4561	1959.03.19	?	5	136.16	53.45	73.13	14.62	16.09
Aethopyga saturata	5926	1961.05.16	?	6	134.07	54.98	69.79	13.71	16.96
Aethopyga saturata	6688	1962.12.09	?	7	128.48	53.48	61.58	14.41	16.69
Aethopyga saturata	8017	1963.07.18	?	6	125.73	52.41	66.26	13.37	16.31
Aethopyga saturata	9314	1966.05.24	?	6	122.02	51.44	67.63	13.49	15.25
Aethopyga saturata	9315	1964.09.13	1240	6	80.12	52.42	70.52	14.73	18.2
Aethopyga saturata	19730	1997.05.16	?	5	88.61	47.27	35.2	12.68	15.7
Aethopyga saturata	17580	1928	?	?	125	50.61	55.95	12.2	16.59
Aethopyga saturata	17581	1928	?	?	134	50.14	47.34	13.29	16.33
Aethopyga saturata	33592	1958.11.13	?	6	135	50.68	60.19	12.92	16.27
Aethopyga saturata	33593	1958.11.15	?	5	92	51.96	35.38	12.21	15.07
Aethopyga saturata	33594	1958.11.25	?	5	131	49.83	57.04	12.53	16.06
Aethopyga saturata	33595	1958.12.2	?	5	147	51.61	54.16	12.52	17.13
Aethopyga saturata	33596	1958.11.24	?	5	124	40.51	57.78	13.14	15.78
Aethopyga saturata	33597	1956.6.21	?	6	134	50.56	57.6	13.64	16.52
Aethopyga saturata	33598	27.22.59	?	5	142	51.89	53.23	13.42	16.5
Aethopyga saturata	33599	1959.2.8	?	4	137.22	50.07	37.22	12.36	17.42
Aethopyga saturata	33601	20-III-57	1030	6	140	48.7	60.03	12.42	15.64
Aethopyga saturata	33604	1958.1.2	1190	6	134	51.73	62.99	12.34	16.41
Aethopyga saturata	33605	1958.4	?	5	133	52.07	58.89	12.15	16.13
Aethopyga saturata	59969	1956.4.18	?	5.5	142	48.56	65.73	12.7	16.51
Aethopyga saturata	59970	1965.4.28	1500	7	140	51.1	62.13	15.11	17.4
Aethopyga saturata	61666	1983.7.27	1000	7	140	52.55	61.41	15.14	19.38
Aethopyga saturata	183	1980.12.26	?	10	146.68	51.23	69.6	13.77	17.92
Aethopyga saturata	swfc-a-s0000002	1983.4	800	6	100	51.09	63.68	12.99	16.2
Aethopyga saturata	swfc-a-s0000003	1983.4.12	800	6	135	49.17	60.25	11.89	16.57
Aethopyga siparaja	3406	1960.01.21	1527	?	125.16	54.99	60.58	12.87	17.09
Aethopyga siparaja	3410	1960.05.21	2083	7	127.44	54.92	63.06	12.97	16.48
Aethopyga siparaja	3415	1960.04.21	510	7	126.36	55.98	64.36	13.63	18.08
Aethopyga siparaja	3418	1960.03.04	700	6	124.88	54.91	58.76	13.04	15.4
Aethopyga siparaja	3419	1960.02.17	1000	7	130.79	51.07	64.63	13.94	16.47
Aethopyga siparaja	3420	1960.02.24	700	9	137.63	56.74	68.92	14.02	15.79
Aethopyga siparaja	3422	1960.05.10	1942	6	117.85	54.33	60.67	12.76	16.75
Aethopyga siparaja	3437	1960.02.28	1200	5	125.46	50.31	68.17	13.86	15.67
Aethopyga siparaja	4554	1959.06.28	700	6	115.07	55.07	50.9	14.45	16.26
Aethopyga siparaja	4555	1959.04.28	700	7	124.64	57.1	57.29	14.5	15.28
Aethopyga siparaja	5274	1957.05.14	1240	?	140.21	56.45	70.27	12.45	17.05
Aethopyga siparaja	6548	1962.04.26	920	7	135.39	54.67	65.02	13.43	16.24
Aethopyga siparaja	6549	1962.04.26	900	7	135.52	54.45	60.22	13.83	16.83
Aethopyga siparaja	12112	1964.04.16	870	8	111.11	55.41	52.26	14.7	17.66
Aethopyga siparaja	12113	1964.05.19	500	8	124.63	54.18	68.08	13.03	18.15
Aethopyga siparaja	16438	1983.06.23	700	7	105	48.89	35.38	13.28	14.61
Aethopyga siparaja	16439	1983.06.25	700	7	119	53.47	54.18	13.92	16.99
Aethopyga siparaja	3324	1960.04.07	?	6	119.3	56.64	58.05	11.29	16.71
Aethopyga siparaja	3412	1960.03.08	?	7	137.61	57.53	74.91	14.19	17.89
Aethopyga siparaja	3413	1960.02.29	?	6	119.32	55.66	61.23	13.24	16.83
Aethopyga siparaja	3416	1960.05.10	?	?	128.09	55.53	64.49	13.07	17.15
Aethopyga siparaja	3421	1960.04.28	1500	5	125.11	55.32	64.14	13.53	16.23
Aethopyga siparaja	3423	1960.05.06	1200	7	130.7	55.88	66.27	13.13	16.01
Aethopyga siparaja	3426	1960.04.13	?	6	124.52	55.36	58.74	13.29	17.35
Aethopyga siparaja	4557	1959.03.30	?	6	128.35	57.02	63.33	13.5	16.48
Aethopyga siparaja	5273	1957.01.12	1630	?	135.41	55.45	63.09	12.13	16.74
Aethopyga siparaja	6686	1962.12.12	?	7	135.05	53.45	67.736	13.29	18.29
Aethopyga siparaja	6687	1962.12.11	?	7	125.9	55.1	65.15	13.74	16.6
Aethopyga siparaja	9301	1964.07.22	?	7	124.2	54.96	64.25	12.01	17.16
Aethopyga siparaja	9302	1964.07.25	2000	7	133.87	55.09	66.86	12.71	17.78
Aethopyga siparaja	9303	1964.08.02	?	7	134.48	56.34	66.8	14.59	16.53
Aethopyga siparaja	9983	1956.04.20	?	6	118.31	53.5	54.66	13.96	16.92
Aethopyga siparaja	10465	1972.05.23	?	7	121.63	53.74	59.48	13.81	16.2
Aethopyga siparaja	12114	1964.06.23	?	8	122	56.32	65.13	12.78	16.92
Aethopyga siparaja	16859	1959.12.19	?	7	125.72	54.83	65.56	13.02	17.04
Aethopyga siparaja	17879	1976.11.13	1200	7	137.3	56.71	64.7	13.19	18.14
Aethopyga siparaja	700570	1983.3.29	800	7.6	120	52.73	47.57	14.19	16.61
Aethopyga siparaja	700571	1983.4.12	900	7.8	128	54.78	46.05	14.24	17.1
Aethopyga siparaja	10-000216	1983.5.19	1000	6.3	135	53.71	69.22	12.86	15.29
Aethopyga siparaja	17774	1954.3.22	?	?	118	54.86	44.39	13.46	17.01
Aethopyga siparaja	33607	1956.4.25	?	7	139	55.37	57.96	13.21	16.49
Aethopyga siparaja	33608	1956.5.30	?	7	145	55.07	65.14	13.48	17.2
Aethopyga siparaja	33609	1957.4.15	?	5	130	54.23	59.9	13.29	16.29
Aethopyga siparaja	33611	1956.4.20	?	6	134	53.52	58.32	13.62	16.36
Aethopyga siparaja	33612	1956.4.15	?	7	132	55.85	54.77	13.44	16.78
Aethopyga siparaja	33613	1956.4.19	?	7	134	55.85	55.74	13.69	16.01
Aethopyga siparaja	33614	1956.4.24	?	7	133	54.59	60.96	13.37	16.34
Aethopyga siparaja	33621	1916.3.15	?	7	120.32	54.45	50.12	13.58	16.96
Aethopyga siparaja	33622	1958.11.15	690	7	118	54.15	45.28	13.73	16.04
Aethopyga siparaja	33624	1956	?	?	108.51	51.83	42.26	13.82	16.05
Aethopyga siparaja	33625	1956	?	?	111.45	55.98	46.03	11.43	15.5
Aethopyga siparaja	33626	1956.6.11	?	7	111	51.67	42.97	14.94	15.8
Aethopyga siparaja	36623	16-II-57	?	7	131.42	53.15	41.57	13.16	16.44
Aethopyga siparaja	51661	1954.4.22	?	?	115	52.63	40.58	13.1	16.49
Aethopyga siparaja	51730	1960.9.14	1100	7	145	52.89	61.02	14.03	17.77
Aethopyga siparaja	57996	1965.6.23	850	6.5	140	53.79	67.256	13.52	17.62
Aethopyga siparaja	60327	1964.5.19	500	8	134	55.26	60.35	13.49	17.09
Aethopyga siparaja	60328	1964.4.16	850	8	137	55.38	61.26	13.86	18.31
Aethopyga siparaja	60329	1964.4.19	800	8	150	58.96	52.09	13.47	17.93
Aethopyga siparaja	60330	1964.4.20	800	7	138	53.65	53.56	13.08	17.28
Aethopyga siparaja	60333	1964.4.22	800	7	139	51.96	59.16	13.29	17.66
Aethopyga siparaja	256	1981.01.04	?	10	135.47	57.03	72.48	14.26	17.54
Aethopyga siparaja	79043	1979.09.20	?	?	123.22	55	62.25	14.46	17.38
Aethopyga gouldiae	3400	1960.01.28	1400	5	132.59	55.34	69.52	13.08	15.28
Aethopyga gouldiae	5618	1961.06.26	1657	6	132.46	54.02	72.39	13.84	13.67
Aethopyga gouldiae	5619	1961.06.21	1657	6	131.61	55.98	71	12.74	14.67
Aethopyga gouldiae	8018	1963.07.31	1500	5	132.62	51.74	70.59	12.58	15.21
Aethopyga gouldiae	9306	1964.08.27	2083	6	119.56	54.89	62.41	14.11	13.92
Aethopyga gouldiae	9310	1964.08.30	2083	6	122.87	55.22	61.7	14.36	13.13
Aethopyga gouldiae	9312	1964.11.17	1850	6	130	51.54	60.08	12.26	13.64
Aethopyga gouldiae	9313	1964.08.16	1320	7	114	54.54	45.01	13.38	14.01
Aethopyga gouldiae	9691	1960.04.05	2140	7	127.46	54.42	71.05	13.7	13.46
Aethopyga gouldiae	9692	1960.05.23	1600	6	133.57	55.03	68.49	13.39	14.98
Aethopyga gouldiae	9693	1960.07.03	3200	6	132.38	55.65	76.35	13.93	13.58
Aethopyga gouldiae	12123	1965.03.15	1950	6	126.63	51.82	67.11	14.12	13.16
Aethopyga gouldiae	12124	1965.03.19	1600	7	102.88	55.99	40.7	13.84	14.59
Aethopyga gouldiae	13729	1978.06.23	2950	6	137.52	53.15	74.18	13.53	14.19
Aethopyga gouldiae	14489	1979.10.02	1900	6	101.39	52.76	42.84	12.69	14.08
Aethopyga gouldiae	17790	1985.04.10	1700	7	127.21	53.3	59.19	12.78	13.43
Aethopyga gouldiae	17791	1985.04.15	2150	6	134.82	52.92	72.34	14.81	14.74
Aethopyga gouldiae	17792	1985.04.17	1900	6	143.47	55.05	77.94	13.58	14.89
Aethopyga gouldiae	17793	1985.04.18	2100	6.5	136.7	53	69.31	13.47	15.64
Aethopyga gouldiae	17794	1985.04.18	2070	6	135.45	52.7	65.82	12.33	13.66
Aethopyga gouldiae	17795	1985.04.22	1900	6	136.08	53.76	75.93	13.37	13.44
Aethopyga gouldiae	17796	1985.04.22	1900	5	138.55	56.51	71.22	14.87	15.2
Aethopyga gouldiae	17797	1985.05.04	1900	6	137.24	55.37	66.1	13.52	14.44
Aethopyga gouldiae	17798	1985.06.18	2000	6	137.64	53.68	73.83	13.03	15.38
Aethopyga gouldiae	19663	1997.05.29	1780	5	105	53.79	41.84	12.9	14.01
Aethopyga gouldiae	19664	1997.05.30	1960	5	139.21	53.68	78.33	12.34	16.35
Aethopyga gouldiae	2909	1965.05.26	1800	5.5	124.36	53.38	63.97	13.93	14.58
Aethopyga gouldiae	89028	1989.02.21	2300	7	154.67	56.71	81.19	13.57	15.04
Aethopyga gouldiae	3399	1960.03.19	?	6	129.05	54.52	68.34	14.16	13.7
Aethopyga gouldiae	8020	1963.08.02	?	6	114.87	54.67	47.23	13.32	14.73
Aethopyga gouldiae	8021	1963.08.02	?	6	107	54.82	42.54	13.83	14.08
Aethopyga gouldiae	100577	1983.7.22	1900	6.3	130	51.99	69.11	10.5	12.83
Aethopyga gouldiae	100582		1950	6	140	52.86	70.64	11.59	13.86
Aethopyga gouldiae	11049	1973.04.28	?	6	130.92	55.8	73.21	13.55	13.75
Aethopyga gouldiae	11050	1973.04.19	?	7	135.65	53.29	72.48	12.84	15.3
Aethopyga gouldiae	13730	1978.07.16	?	5	136.21	58.61	72.17	14.41	15.27
Aethopyga gouldiae	20558	1999.03.26	?	6	122.53	54.49	66.55	11.37	14.23
Aethopyga gouldiae	500574	1986.4.8	1900	10	140	53.4	66.52	14	14.16
Aethopyga gouldiae	500575	1986.4.8	1900	10	140	55.6	78.31	12.99	15.37
Aethopyga gouldiae	500576	1986.3.13	1750	7	130	55.19	68.36	13.06	14.43
Aethopyga gouldiae	500580	1985.11.13	1900	7.7	140	53.5	69.66	14.91	14.04
Aethopyga gouldiae	500581	1986.5.1	2500	7	140	55.57	75.08	11.15	13.33
Aethopyga gouldiae	30092	1957.6.22	?	6	140	52.56	38.17	15.52	13.97
Aethopyga gouldiae	33627	9-Ⅱ-59	?	9	140	52.65	60.67	13.16	14.03
Aethopyga gouldiae	33628	15-Ⅱ-5-X	?	6.5	145	53.3	63.71	12.53	14.71
Aethopyga gouldiae	33630	1957.v.19	?	6.2	134	53.79	39.32	12.25	13.56
Aethopyga gouldiae	36102	1960.5.26	2540	6	119	55.45	60.12	15.14	14.3
Aethopyga gouldiae	36103	1960.6.4	3400	9	139	54.82	59.73	13.93	14.87
Aethopyga gouldiae	36104	1960.5.4	2200	6	125	53.57	66.43	13.15	13.91
Aethopyga gouldiae	36105	1960.7.4	3975	7	138	57.85	41.06	14.08	15.13
Aethopyga gouldiae	47033	1983.6.9	2550	7	139.6	53.92	73.36	15.29	13.49
Aethopyga gouldiae	47034	1983.6.9	2000	5	?	52.3	?	13.48	13.85
Aethopyga gouldiae	47035	1983.6.5	2350	5	135	55.12	65.28	12.92	14.32
Aethopyga gouldiae	47036	1983.6.9	3000	6	103	55.83	41.08	13.39	15.17
Aethopyga gouldiae	47037	1983.6.9	3000	4.5	140	51.67	67.29	11.49	13.65
Aethopyga gouldiae	47038	1983.6.10	2550	6	132	57.28	68.65	12.57	13.61
Aethopyga gouldiae	59665	1973.7.5	2300	5	136	54.7	69.56	14.24	15.33
Aethopyga gouldiae	59656	1973.7.26	2100	7	135	49.25	65.34	15.98	16.26
Aethopyga gouldiae	61035	1981.6.21	2500	5	137	54.07	64.71	11.33	14.36
Aethopyga gouldiae	61036	1981.7.18	2900	4.5	141	52.65	63.91	12.83	13.79
Aethopyga gouldiae	61038		?	?	141	55.54	69.28	12.56	14.87
Aethopyga gouldiae	61662		2200	?	149	56.91	88.69	13.59	15.19
Aethopyga gouldiae	61663		?	?	120	55.78	67.58	14.29	13.98
Aethopyga gouldiae	61664	1983.6.20	2890	6	150	55.57	71.5	13.92	14.78
Aethopyga gouldiae	61665	1983.6.17	2850	6	150	55.75	79.56	14.22	14.43
Aethopyga gouldiae	61682	1982.7.26	?	6	136	54.47	75.73	14.97	13.74
Aethopyga gouldiae	IOZ-65733	2012.5.14	1260	7	130	53.36	62.06	12.88	14.28
Aethopyga gouldiae	IOZ-65816	2010.06.03	2753	7	146	57	77	10.59	15.15
Aethopyga gouldiae	IOZ-65850	2010.6.24	2254	6.9	147	56	73	13	14.09
Aethopyga gouldiae	730106	1973.04.26	?	7	128.27	52.42	65.57	12.97	12.85
Aethopyga gouldiae	730022	1973.04.19	?	6	130.64	54.88	66.71	11.72	14.82
Aethopyga gouldiae	730094	1973.04.25	?	5	132.11	55.5	70.51	13.5	14.3
Aethopyga gouldiae	730093	1978.04.25	?	5	147.12	56.87	79.3	13.62	14.91
Aethopyga gouldiae	730064	1973.04.22	?	7	131.92	56.62	73.41	13.67	14.76
Aethopyga gouldiae	73395	1973.06.22	?	6	134.08	59.6	68.23	13.8	12.58
Aethopyga gouldiae	730115	1973.04.27	?	6	125.76	55.47	59.35	13.25	13.98
Aethopyga gouldiae	730114	1973.04.29	?	6	141.65	55.05	76.54	14.06	13.83
Aethopyga gouldiae	730107	1973.04.26	?	7	135.72	54.61	72.16	14.17	14.46
Aethopyga gouldiae	73352	1973.06.20	?	4	100.04	53.57	39.94	13.7	14.34
Aethopyga gouldiae	791018	1978.01.05	296	4	108.83	51.98	40.86	14.58	17.64
Aethopyga gouldiae	780190	1978.12.12	?	6.5	145.1	54.73	71.96	11.79	13.79
Acthopyga christinae	14490	1979.8.22	640	7	94.54	47.19	32.53	13.08	15.94
Acthopyga christinae	14491	1979.8.28	640	6	94.42	50.07	30.67	14.58	15.74
Acthopyga christinae	17803	1985.5.17	480	6	98.9	47.52	36.21	13.55	14.11
Acthopyga christinae	16862	1962.10.14	850	8	105.36	50.6	44.97	13.06	17
Acthopyga christinae	10696	1934.4.6	?	?	100	50.4	32.66	12.29	13.57
Acthopyga christinae	10698		?	6.1	113	49.42	32.5	13	13.14
Acthopyga christinae	20448	1956.5.7	?	6	111	50.26	40.48	12.93	12.33
Acthopyga christinae	20449	1956.5.12	?	5.5	100	40.73	30.88	13.62	12.25
Acthopyga christinae	20450	1956.5.13	?	6	102	49.53	40.3	13.52	13.13
Acthopyga christinae	20451	1956.9	?	6	100	46.9	39.21	14.27	12.97
Acthopyga christinae	26567	1959.3.8	?	5	101	47.55	40.25	13.09	14.19
Acthopyga christinae	26568	1959.3.14	?	6	103	49.32	41.04	14.81	14.3
Acthopyga christinae	43336	1963.4.27	580	6	95	46.57	27.9	13.09	14.45
Acthopyga christinae	43337	1963.4.21	670	6	97	45.88	27.84	12.82	14.13
Acthopyga christinae	43338	1963.5.4	580	6	103	48.31	37.06	12.02	14.54
Acthopyga christinae	43339	1963.4.11	850	6	110	46.49	39.67	11.54	13.87
Acthopyga christinae	43340	1963.6.3	?	6	115	49.85	43.26	12.33	14.68
Acthopyga christinae	43341	1963.6.3	850	6	111	47.02	36.53	10.71	13.54
Acthopyga christinae	43342	1963.6.4	800	6	115	47.8	37.03	10.35	14.07
Acthopyga christinae	43343	1963.6.4	?	5.5	113	48.36	40.56	11.96	14
Acthopyga christinae	43344	1963.6.4	800	5	105	47.28	39.7	11.54	13.8
Acthopyga christinae	43345	1963.6.25	140	5	112	47.84	35.97	11.04	13.3
Acthopyga christinae	53700	1959.7.11	?	6.5	95	50	44	15	18
Acthopyga christinae	IOZ-63939	2010.12.22	?	6.1	108	52	46	13.9	15.3
Acthopyga christinae	IOZ-64770	2008.4.13	662	5.7	109	45.35	46.03	14.51	14.46
