# Supplementary material for: Morphological diversity and altitudinal differentiation of Aethopyga species
Source: Ecol Evol. 2023 Aug 30;13(9):e10473. doi: 10.1002/ece3.10473 (PMC10468329; doi:10.1002/ece3.10473)
Supplement: Supplementary file 3 — Appendix S3 [file ECE3-13-e10473-s004.txt]

Id	RawCoord1	RawCoord2	RawCoord3	RawCoord4	RawCoord5	RawCoord6	RawCoord7	RawCoord8	RawCoord9	RawCoord10	RawCoord11	RawCoord12	RawCoord13	RawCoord14	RawCoord15	RawCoord16	RawCoord17	RawCoord18	RawCoord19	RawCoord20	RawCoord21	RawCoord22	RawCoord23	RawCoord24	RawCoord25	RawCoord26	RawCoord27	RawCoord28	RawCoord29	RawCoord30	RawCoord31	RawCoord32	RawCoord33	RawCoord34	RawCoord35	RawCoord36	RawCoord37	RawCoord38
luuhou009294	19.025844	8.535567	19.069282	10.42512	18.982406	12.292954	18.808654	14.182507	18.526307	16.050341	18.048489	17.853018	17.440357	19.655695	16.701911	21.371496	15.811432	23.043859	14.703763	24.564189	15.485647	22.935264	16.224093	21.28462	16.701911	19.5471	17.049415	17.787861	17.331762	16.006903	17.505514	14.225945	17.527233	12.423268	17.440357	10.64231	17.310043	8.839633
luuhou009295	16.9694	14.194404	15.192604	14.214368	13.415808	14.254296	11.658976	14.07462	9.902144	13.815088	8.165276	13.415808	6.468336	12.896744	4.811324	12.257896	3.254132	11.419408	1.776796	10.421208	3.29406	11.139912	4.851252	11.718868	6.468336	12.138112	8.125348	12.397644	9.78236	12.557356	11.439372	12.637212	13.096384	12.57732	14.733432	12.198004	16.350516	11.818688
luuhou011023	15.322968	8.216664	15.35998	9.99324	15.304462	11.769816	15.137908	13.527886	14.841812	15.285956	14.397668	17.007014	13.842488	18.69106	13.102248	20.301082	12.195454	21.83708	11.122106	23.243536	11.732804	21.633514	12.417526	20.060504	12.917188	18.431976	13.32432	16.766436	13.69444	15.100896	13.898006	13.398344	14.027548	11.695792	14.009042	9.99324	13.898006	8.290688
luuhou011025	17.365466	19.104186	15.53981	19.23459	13.714154	19.299792	11.866764	19.278058	10.062842	19.082452	8.237186	18.79991	6.476732	18.343496	4.716278	17.778412	3.04276	17.06119	1.52138	16.039692	3.173164	16.561308	4.803214	17.126392	6.476732	17.452402	8.193718	17.669742	9.88897	17.756678	11.605956	17.778412	13.322942	17.691476	15.018194	17.3872	16.669978	16.95252
luuhou011028	18.977829	9.457179	19.147085	11.340152	19.189399	13.223125	19.147085	15.127255	18.914358	16.989071	18.533532	18.850887	17.98345	20.649232	17.369897	22.447577	16.50246	24.11898	15.381139	25.642284	16.163948	23.992038	16.840972	22.320635	17.285269	20.564604	17.56031	18.787416	17.708409	16.989071	17.77188	15.190726	17.750723	13.371224	17.56031	11.572879	17.285269	9.795691
luuhou011029	19.73989	9.941294	19.953937	11.867717	20.001503	13.79414	20.025286	15.720563	19.882588	17.646986	19.644758	19.549626	19.216664	21.428483	18.669655	23.283557	17.956165	25.067282	16.981062	26.708309	17.765901	24.97215	18.408042	23.164642	18.859919	21.333351	19.169098	19.454494	19.383145	17.575637	19.311796	15.672997	19.335579	13.770357	19.145315	11.8915	18.741004	10.036426
luuhou012117	15.588476	7.701228	16.016322	9.338204	16.351158	10.993782	16.592984	12.667962	16.704596	14.360744	16.685994	16.053526	16.537178	17.746308	16.258148	19.420488	15.867506	21.057464	15.16063	22.60143	15.458262	21.001658	15.71869	19.420488	15.774496	17.820716	15.737292	16.202342	15.62568	14.60257	15.421058	13.002798	15.06762	11.44023	14.621172	9.896264	14.13752	8.3709
luuhou012118	14.636881	6.96122	14.856709	8.701525	15.003261	10.44183	15.039899	12.182135	14.875028	13.92244	14.581924	15.662745	14.215544	17.366412	13.629336	19.015122	12.933214	20.627194	12.017264	22.111033	12.658429	20.553918	13.171361	18.978484	13.501103	17.348093	13.757569	15.699383	14.014035	14.068992	14.087311	12.401963	13.977397	10.753253	13.684293	9.104543	13.226318	7.51079
luuhou013029	18.861444	10.38042	19.10439	12.323988	19.21482	14.267556	19.236906	16.211124	19.082304	18.154692	18.817272	20.076174	18.309294	21.953484	17.646714	23.786622	16.78536	25.531416	15.592716	27.011178	16.542414	25.376814	17.072478	23.587848	17.536284	21.776796	17.845488	19.921572	18.066348	18.066348	18.22095	16.211124	18.132606	14.333814	18.00009	12.47859	17.624628	10.645452
luuhou013048	18.14799	7.503888	18.3519	9.420642	18.433464	11.357787	18.433464	13.294932	18.249945	15.211686	17.903298	17.108049	17.434305	18.984021	16.842966	20.819211	16.068108	22.593228	15.08934	24.26529	15.70107	22.470882	16.3128	20.696865	16.679838	18.882066	16.965312	17.026485	17.148831	15.150513	17.169222	13.294932	17.169222	11.41896	17.006094	9.563379	16.700229	7.707798
luuhou013049	19.0413	20.077993	17.031385	19.951051	15.02147	19.760638	13.053869	19.422126	11.107425	18.872044	9.245609	18.110392	7.447264	17.242955	5.71239	16.206262	4.062144	15.084941	2.53884	13.75205	4.189086	14.831057	5.881646	15.804279	7.679991	16.523617	9.541807	17.158327	11.42478	17.623781	13.350067	18.004607	15.275354	18.258491	17.221798	18.40659	19.168242	18.470061
luuhou013734	16.818324	8.83154	16.779926	10.578649	16.70313	12.325758	16.530339	14.072867	16.261553	15.800777	15.858374	17.509488	15.282404	19.160602	14.514444	20.73492	13.592892	22.213243	12.364156	23.384382	13.24731	21.982855	13.957673	20.504532	14.456847	18.949413	14.78323	17.355896	14.97522	15.723981	15.109613	14.092066	15.109613	12.460151	14.821628	10.847435	14.533643	9.234719
luuhou017801	16.889544	7.68614	16.9694	9.58272	17.089184	11.4793	17.029292	13.37588	16.86958	15.252496	16.550156	17.129112	16.090984	18.9658	15.452136	20.742596	14.653576	22.4595	13.535592	23.996728	14.154476	22.319752	14.713468	20.622812	15.07282	18.885944	15.332352	17.129112	15.4721	15.352316	15.432172	13.57552	15.252496	11.798724	14.933072	10.061856	14.513828	8.324988
luuhou019877	16.219148	8.474697	16.14228	10.146576	15.892459	11.818455	15.584987	13.471117	15.18143	15.104562	14.643354	16.699573	13.970759	18.236933	13.202079	19.735859	12.260446	21.119483	11.049775	22.29172	11.933757	20.94653	12.567918	19.505255	13.125211	18.025546	13.567202	16.507403	13.913108	14.950826	14.143712	13.394249	14.201363	11.818455	14.105278	10.223444	14.009193	8.64765
luuhou019943	18.044728	9.012328	18.205304	10.718448	18.245448	12.424568	18.205304	14.15076	18.084872	15.85688	17.844008	17.542928	17.482712	19.228976	16.980912	20.854808	16.278392	22.420424	15.415296	23.905752	15.897024	22.299992	16.318536	20.694232	16.65976	19.0684	16.920696	17.442568	17.081272	15.796664	17.141488	14.130688	17.26192	12.484784	17.121416	10.818808	16.840408	9.192976
luuhou113035	16.95936	5.18592	17.04696	7.20072	16.97688	9.23304	16.80168	11.24784	16.48632	13.24512	15.89064	15.18984	15.10224	17.04696	14.17368	18.85152	13.06992	20.55096	11.7384	22.0752	12.75456	20.42832	13.68312	18.76392	14.454	17.01192	14.99712	15.17232	15.40008	13.29768	15.5928	11.388	15.64536	9.47832	15.48768	7.56864	15.11976	5.694
luuhou04428	18.613183	16.137217	16.658473	16.397845	14.703763	16.615035	12.727334	16.658473	10.750905	16.593316	8.796195	16.354407	6.863204	16.028622	4.951932	15.485647	3.127536	14.76892	1.390016	13.835003	3.170974	14.486573	4.99537	14.964391	6.819766	15.333614	8.6876	15.529085	10.577153	15.550804	12.444987	15.442209	14.312821	15.159862	16.137217	14.725482	17.918175	14.139069
luuhou05216	19.072651	20.303894	17.400019	20.652359	15.680925	20.861438	13.985062	20.931131	12.265968	20.884669	10.546874	20.698821	8.874242	20.396818	7.20161	19.97866	5.598671	19.374654	4.088656	18.561569	5.668364	19.095882	7.248072	19.467578	8.874242	19.699888	10.523643	19.792812	12.173044	19.862505	13.799214	19.769581	15.425384	19.51404	17.005092	19.04942	18.561569	18.561569
luuhou04140	21.209903	11.127649	21.186672	13.102284	21.093748	15.10015	20.861438	17.051554	20.466511	19.002958	19.908967	20.9079	19.212037	22.76638	18.35249	24.555167	17.260633	26.204568	16.006159	27.737814	16.95863	26.111644	17.725253	24.415781	18.422183	22.696687	18.886803	20.884669	19.188806	19.04942	19.397885	17.19094	19.51404	15.33246	19.374654	13.47398	19.04942	11.638731
luuhou04499	19.425	18.8478	17.538	19.4028	15.6066	19.8468	13.6752	20.1798	11.6994	20.313	9.7236	20.2686	7.77	20.1132	5.8164	19.8246	3.885	19.425	2.109	18.5592	3.9516	19.092	5.8386	19.3584	7.7478	19.4472	9.6348	19.4028	11.544	19.2474	13.431	18.981	15.2736	18.537	17.1162	18.0486	18.87	17.316
luuhou05371	18.539102	15.97449	16.822116	16.474372	15.061662	16.909052	13.301208	17.256796	11.51902	17.474136	9.715098	17.561072	7.911176	17.517604	6.128988	17.27853	4.368534	16.930786	2.695016	16.278766	4.390268	16.539574	6.08552	16.669978	7.780772	16.73518	9.476024	16.62651	11.171276	16.365702	12.844794	16.08316	14.45311	15.583278	16.039692	14.974726	17.60454	14.300972
luuhou04032	18.6842	20.6796	16.666125	20.974375	14.625375	21.155775	12.584625	21.201125	10.543875	21.1331	8.5258	20.81565	6.507725	20.4075	4.58035	19.72725	2.698325	18.933625	1.111075	17.663825	2.834375	18.63885	4.7164	19.27375	6.6211	19.72725	8.593825	19.931325	10.543875	20.112725	12.5166	20.203425	14.489325	20.18075	16.439375	19.840625	18.36675	19.4098
luuhou90089	17.807888	6.428408	18.027492	8.544592	18.06742	10.68074	17.987564	12.816888	17.708068	14.953036	17.228932	17.029292	16.590084	19.06562	15.811488	21.042056	14.753396	22.898708	13.415808	24.575684	14.433972	22.798888	15.17264	20.922272	15.731632	18.985764	16.130912	17.009328	16.430372	14.992964	16.550156	12.9766	16.550156	10.960236	16.410408	8.943872	16.090984	6.947472
luuhou90046	18.984009	6.549795	19.254318	8.670681	19.379076	10.81236	19.399869	12.954039	19.212732	15.095718	18.880044	17.216604	18.29784	19.275111	17.570085	21.292032	16.675986	23.246574	15.407613	24.972393	16.322505	23.101023	16.946295	21.146481	17.486913	19.171146	17.798808	17.133432	17.985945	15.074925	17.985945	13.016418	17.88198	10.978704	17.611671	8.920197	17.154225	6.924069
luuhou90056	14.153219	6.03365	14.411804	7.792028	14.566955	9.550406	14.618672	11.326023	14.497999	13.10164	14.256653	14.860018	13.894634	16.583918	13.44642	18.307818	12.825816	19.962762	11.963866	21.514272	12.429319	19.842089	12.912011	18.187145	13.291269	16.514962	13.584332	14.808301	13.739483	13.10164	13.687766	11.37774	13.549854	9.65384	13.291269	7.947179	12.912011	6.274996
luuhou04267	16.71439	6.017935	16.770985	7.866705	16.770985	9.715475	16.582335	11.564245	16.242765	13.39415	15.80887	15.186325	15.261785	16.959635	14.544915	18.657485	13.677125	20.29874	12.545225	21.751345	13.35642	20.14782	14.016695	18.506565	14.56378	16.808715	14.959945	15.073135	15.224055	13.31869	15.31838	11.526515	15.28065	9.753205	15.16746	7.979895	14.94108	6.206585
luuhou04320	17.026485	7.055286	17.271177	9.114777	17.393523	11.194659	17.271177	13.274541	17.046876	15.334032	16.659447	17.373132	16.10889	19.391841	15.354423	21.328986	14.436828	23.184567	13.376496	24.978975	14.212527	23.164176	14.926212	21.308595	15.435987	19.37145	15.741852	17.413914	15.90498	15.435987	16.006935	13.437669	15.945762	11.459742	15.803025	9.481815	15.537942	7.503888
luuhou14386	19.50598	16.741816	17.486768	17.25152	15.428348	17.623996	13.33072	17.820036	11.252696	17.859244	9.155068	17.761224	7.096648	17.486768	5.038228	17.114292	3.03862	16.506568	1.137032	15.624388	3.058224	16.134092	4.99902	16.506568	6.939816	16.702608	8.91982	16.76142	10.88022	16.722212	12.84062	16.486964	14.761812	16.153696	16.6634	15.643992	18.506176	14.938248
luuhou04257	18.350349	19.329312	16.538226	19.495944	14.726103	19.662576	12.893151	19.725063	11.081028	19.620918	9.268905	19.433457	7.477611	19.100193	5.707146	18.621126	4.019997	17.954598	2.457822	17.058951	4.082484	17.725479	5.769633	18.204546	7.49844	18.433665	9.227247	18.600297	10.976883	18.641955	12.70569	18.516981	14.434497	18.350349	16.163304	18.079572	17.850453	17.621334
luuhou04532	19.349252	7.26635	19.473818	9.363211	19.453057	11.480833	19.224686	13.577694	18.809466	15.653794	18.207397	17.667611	17.376957	19.619145	16.40119	21.487635	15.280096	23.273081	13.951392	24.9132	14.94792	23.148515	15.923687	21.363069	16.733366	19.577623	17.335435	17.667611	17.709133	15.695316	17.895982	13.70226	17.937504	11.688443	17.812938	9.695387	17.43924	7.723092
luuhou009293	14.18413	7.001528	12.645001	7.092065	11.105872	7.152423	9.566743	7.092065	8.057793	6.910991	6.548843	6.579022	5.070072	6.186695	3.62148	5.643473	2.263425	4.949356	1.056265	4.013807	2.535036	4.587208	3.862912	5.070072	5.251146	5.371862	6.669559	5.673652	8.087972	5.824547	9.506385	5.884905	10.924798	5.884905	12.343211	5.73401	13.761624	5.552936
luuhou009299	14.871237	19.676458	13.189952	19.882551	11.49782	19.991021	9.794841	19.936786	8.113556	19.763234	6.443118	19.459518	4.805221	19.036485	3.221559	18.407359	1.724673	17.626375	0.368798	16.606757	1.887378	17.333506	3.384264	17.930091	4.946232	18.363971	6.529894	18.667687	8.13525	18.830392	9.740606	18.852086	11.356809	18.797851	12.962165	18.667687	14.567521	18.450747
luuhou009300	17.194317	9.713774	15.335894	9.807476	13.477471	9.854327	11.603431	9.823093	9.745008	9.68254	7.917819	9.3702	6.09063	8.948541	4.341526	8.355095	2.639273	7.574245	1.186892	6.434204	2.96723	7.136969	4.622632	7.558628	6.309268	7.902202	8.027138	8.105223	9.745008	8.214542	11.462878	8.198925	13.180748	8.027138	14.883001	7.746032	16.538403	7.293139
luuhou013043	19.946825	17.252825	17.971225	17.387525	15.995625	17.3314	14.042475	17.073225	12.10055	16.7028	10.181075	16.242575	8.317725	15.5803	6.521725	14.760875	4.8043	13.7843	3.266475	12.560775	5.062475	13.3802	6.75745	14.154725	8.519775	14.738425	10.327	15.1762	12.156675	15.4905	13.997575	15.681325	15.860925	15.681325	17.701825	15.411925	19.5315	15.10885
luuhou013046	18.982373	8.393157	16.966812	8.543572	14.951251	8.573655	12.93569	8.513489	10.950212	8.242742	8.994817	7.82158	7.069505	7.21992	5.204359	6.437762	3.399379	5.565355	1.865146	4.301869	3.730292	5.204359	5.505189	5.896268	7.310169	6.407679	9.175315	6.798758	11.040461	7.009339	12.93569	7.129671	14.830919	7.129671	16.726148	7.009339	18.621377	6.889007
luuhou48457	18.626685	9.047247	16.707572	9.127882	14.772332	9.095628	12.853219	8.982739	10.96636	8.627945	9.095628	8.128008	7.289404	7.499055	5.531561	6.692705	3.87048	5.725085	2.467431	4.434925	4.144639	5.418672	5.789593	6.176641	7.515182	6.757213	9.256898	7.176515	11.046995	7.434547	12.853219	7.628071	14.659443	7.595817	16.465667	7.466801	18.255764	7.224896
luuhou48458	18.236768	7.516832	16.289152	7.774368	14.32544	7.935328	12.361728	7.919232	10.398016	7.758272	8.4504	7.452448	6.534976	7.017856	4.66784	6.390112	2.865088	5.601408	1.142816	4.66784	2.961664	5.295584	4.74832	5.810656	6.551072	6.164768	8.386016	6.406208	10.22096	6.534976	12.072	6.502784	13.906944	6.325728	15.725792	6.019904	17.528544	5.617504
luuhou50126	15.507681	8.464414	13.821045	8.558116	12.150026	8.573733	10.46339	8.417563	8.807988	8.183308	7.168203	7.8085	5.559652	7.33999	3.997952	6.699693	2.529954	5.871992	1.311828	4.747568	2.826677	5.62212	4.310292	6.137481	5.809524	6.590374	7.355607	6.918331	8.917307	7.136969	10.479007	7.277522	12.056324	7.293139	13.633641	7.18382	15.195341	7.012033
luuhou55947	16.15057	9.8363	14.2785	9.77284	12.422295	9.630055	10.581955	9.29689	8.773345	8.82094	6.996465	8.202205	5.283045	7.45655	3.664815	6.53638	2.18937	5.3941	1.094685	3.87106	2.522535	5.092665	4.013845	6.06043	5.632075	6.79022	7.313765	7.39309	9.04305	7.853175	10.7882	8.202205	12.56508	8.37672	14.34196	8.392585	16.134705	8.40845
luuhou55949	14.24451	8.995794	12.518328	8.883522	10.820214	8.658978	9.136134	8.322162	7.480122	7.845006	5.852178	7.283646	4.28037	6.581946	2.792766	5.711838	1.417434	4.659288	0.336816	3.354126	1.726182	4.336506	3.129582	5.108376	4.603152	5.75394	6.118824	6.273198	7.676598	6.652116	9.276474	6.904728	10.862316	7.101204	12.476226	7.143306	14.076102	7.101204
luuhou55950	15.51597	7.472415	13.913605	7.662795	12.295375	7.77385	10.677145	7.789715	9.058915	7.694525	7.45655	7.45655	5.885915	7.091655	4.362875	6.56811	2.88743	5.885915	1.665825	4.85469	3.093675	5.52102	4.553255	5.981105	6.0287	6.298405	7.535875	6.520515	9.058915	6.63157	10.581955	6.647435	12.08913	6.520515	13.596305	6.31427	15.10348	6.076295
luuhou55951	13.977065	7.71039	12.50162	7.90077	11.01031	8.011825	9.519	8.043555	8.02769	7.948365	6.552245	7.757985	5.10853	7.377225	3.68068	6.94887	2.300425	6.37773	0.967765	5.727265	2.459075	6.12389	3.823465	6.457055	5.219585	6.679165	6.615705	6.869545	8.011825	7.04406	9.42381	7.07579	10.81993	6.933005	12.21605	6.69503	13.58044	6.361865
luuhou55952	15.139593	9.234078	13.482981	9.142044	11.826369	9.003993	10.200435	8.74323	8.574501	8.405772	6.979245	7.960941	5.430006	7.36272	3.926784	6.672465	2.515596	5.798142	1.288476	4.693734	2.730342	5.476023	4.14153	6.104922	5.598735	6.626448	7.086618	7.009923	8.605179	7.286025	10.139079	7.485432	11.672979	7.638822	13.222218	7.654161	14.756118	7.577466
luuhou57737	15.828925	8.60844	14.16026	8.79558	12.491595	8.904745	10.807335	8.873555	9.13867	8.717605	7.4856	8.468085	5.848125	8.07821	4.257435	7.563575	2.74472	6.83061	1.37236	5.86372	2.885075	6.51871	4.382195	7.002155	5.910505	7.345245	7.470005	7.501195	9.029505	7.61036	10.6046	7.61036	12.1641	7.563575	13.708005	7.282865	15.236315	6.92418
luuhou59659	13.893033	9.315141	12.328437	9.344115	10.778328	9.315141	9.228219	9.155784	7.692597	8.851557	6.185949	8.431434	4.722762	7.880928	3.346497	7.156578	2.042667	6.301845	1.129986	5.055963	2.31792	6.070053	3.62175	6.692994	4.969041	7.214526	6.359793	7.547727	7.794006	7.736058	9.228219	7.851954	10.662432	7.866441	12.096645	7.707084	13.530858	7.53324
luuhou59661	14.439003	6.335324	12.885926	6.581356	11.317472	6.76588	9.733641	6.904273	8.165187	6.935027	6.581356	6.858142	5.012902	6.688995	3.475202	6.381455	1.968256	5.904768	0.661211	5.028279	2.122026	5.581851	3.582841	5.827883	5.059033	5.950899	6.550602	5.920145	8.026794	5.797129	9.487609	5.612605	10.948424	5.397327	12.393862	5.059033	13.808546	4.6131
luuhou59662	14.912264	10.223824	13.248624	10.28432	11.584984	10.299444	9.921344	10.193576	8.272828	9.951592	6.65456	9.573492	5.081664	9.044152	3.569264	8.363572	2.147608	7.501504	0.937688	6.367204	2.404716	7.214148	3.811248	7.86448	5.278276	8.363572	6.8058	8.666052	8.348448	8.832416	9.90622	8.92316	11.463992	8.892912	13.00664	8.726548	14.549288	8.46944
luuhou59663	16.031324	7.330308	14.228545	7.404803	12.440665	7.345207	10.652785	7.106823	8.879804	6.779045	7.166419	6.242681	5.497731	5.587125	3.903538	4.76768	2.458335	3.709851	1.355809	2.309345	2.711618	3.382073	4.156821	4.17172	5.721216	4.693185	7.315409	5.095458	8.924501	5.438135	10.563391	5.587125	12.21718	5.616923	13.85607	5.51263	15.49496	5.289145
luuhou61039	17.64721	9.573221	15.679468	9.651306	13.696109	9.604455	11.728367	9.432668	9.776242	9.120328	7.886585	8.573733	6.012545	7.949053	4.232207	7.105735	2.576805	6.012545	1.09319	4.716334	2.826677	5.606503	4.513313	6.387353	6.278034	6.996416	8.058372	7.543011	9.885561	7.824117	11.728367	8.027138	13.58679	8.027138	15.445213	8.027138	17.288019	7.761649
luuhou61040	17.201607	7.713123	15.411327	7.892151	13.621047	7.996584	11.830767	8.011503	10.040487	7.892151	8.265126	7.653447	6.489765	7.325229	4.77408	6.817983	3.118071	6.131709	1.581414	5.206731	3.297099	5.773653	4.92327	6.161547	6.56436	6.430089	8.235288	6.534522	9.906216	6.56436	11.577144	6.430089	13.248072	6.26598	14.889162	5.952681	16.515333	5.579706
huowei009276	16.212508	16.114488	14.526564	16.349736	12.821016	16.584984	11.115468	16.683004	9.40992	16.683004	7.704372	16.604588	6.018428	16.36934	4.352088	16.036072	2.724956	15.506764	1.17624	14.781416	2.803372	15.114684	4.430504	15.408744	6.07724	15.604784	7.723976	15.663596	9.370712	15.624388	10.997844	15.526368	12.64458	15.408744	14.271712	15.153892	15.87924	14.761812
huowei009278	17.700985	19.655695	15.941746	19.938042	14.182507	20.133513	12.401549	20.263827	10.620591	20.307265	8.839633	20.220389	7.080394	20.024918	5.321155	19.742571	3.583635	19.286472	1.95471	18.591464	3.627073	18.917249	5.299436	19.134439	6.993518	19.199596	8.6876	19.221315	10.359963	19.134439	12.032326	18.960687	13.704689	18.656621	15.355333	18.287398	16.94082	17.744423
huowei009279	16.672815	18.338015	14.882725	18.338015	13.092635	18.44209	11.302545	18.40046	9.53327	18.338015	7.74318	18.129865	5.99472	17.81764	4.24626	17.380525	2.560245	16.77689	1.019935	15.881845	2.70595	16.31896	4.37115	16.714445	6.07798	16.964225	7.78481	17.0683	9.49164	17.10993	11.219285	17.10993	12.926115	17.02667	14.61213	16.73526	16.298145	16.40222
huowei009280	16.9785	16.884175	15.337245	16.75212	13.677125	16.544605	12.054735	16.29936	10.432345	15.978655	8.809955	15.601355	7.225295	15.12973	5.6595	14.582645	4.1503	13.941235	2.71656	13.09231	4.244625	13.54507	5.753825	13.9601	7.28189	14.280805	8.82882	14.507185	10.394615	14.63924	11.96041	14.79016	13.526205	14.79016	15.092	14.771295	16.657795	14.620375
huowei009286	19.060218	17.712972	17.22708	18.022176	15.393942	18.375552	13.560804	18.66267	11.70558	18.839358	9.82827	18.927702	7.973046	18.905616	6.117822	18.7731	4.284684	18.463896	2.495718	17.933832	4.328856	18.044262	6.139908	18.066348	7.95096	18.088434	9.762012	17.933832	11.550978	17.712972	13.339944	17.403768	15.12891	17.072478	16.873704	16.630758	18.618498	16.12278
huowei009288	13.586894	6.980914	13.586894	8.552066	13.586894	10.123218	13.586894	11.676516	13.497624	13.247668	13.336938	14.800966	13.069128	16.354264	12.747756	17.889708	12.283552	19.37159	11.587246	20.782056	11.944326	19.264466	12.158574	17.746876	12.337114	16.211432	12.462092	14.675988	12.533508	13.140544	12.515654	11.6051	12.479946	10.069656	12.462092	8.534212	12.372822	6.998768
huowei012126	17.144512	21.868	15.37008	21.917984	13.595648	21.942976	11.821216	21.917984	10.046784	21.793024	8.272352	21.543104	6.547904	21.193216	4.823456	20.718368	3.173984	20.093568	1.649472	19.168864	3.298944	19.668704	4.923424	20.11856	6.597888	20.418464	8.297344	20.49344	9.9968	20.568416	11.696256	20.643392	13.395712	20.643392	15.070176	20.443456	16.719648	19.9936
huowei000790	17.839057	18.123831	16.06939	18.062808	14.299723	17.981444	12.509715	17.839057	10.760389	17.655988	8.990722	17.371214	7.261737	17.045758	5.532752	16.577915	3.844449	16.028708	2.217169	15.337114	3.925813	15.764275	5.614116	16.150754	7.343101	16.47621	9.072086	16.638938	10.801071	16.822007	12.530056	16.923712	14.279382	16.984735	16.008367	17.005076	17.757693	16.964394
huowei001763	16.904195	16.70053	15.237845	16.793105	13.571495	16.84865	11.905145	16.830135	10.238795	16.73756	8.572445	16.533895	6.92461	16.25617	5.313805	15.867355	3.703	15.385965	2.240315	14.58982	3.832605	14.978635	5.424895	15.29339	7.0357	15.51557	8.646505	15.719235	10.25731	15.84884	11.88663	15.88587	13.51595	15.830325	15.126755	15.645175	16.73756	15.460025
huowei009277	19.118857	6.736824	17.278706	6.736824	15.438555	6.768013	13.598404	6.705635	11.758253	6.518501	9.949291	6.2378	8.171518	5.801154	6.424934	5.239752	4.740728	4.491216	3.212467	3.461979	4.927862	4.116948	6.612068	4.67835	8.358652	5.021429	10.074047	5.270941	11.85182	5.458075	13.598404	5.520453	15.376177	5.520453	17.122761	5.364508	18.869345	5.114996
huowei009292	16.675232	6.62592	15.018752	6.846784	13.25184	6.957216	11.59536	7.067648	9.828448	6.957216	8.171968	6.957216	6.515488	6.846784	4.748576	6.62592	3.092096	6.294624	1.546048	5.632032	3.31296	5.852896	4.859008	6.07376	6.515488	6.184192	8.171968	6.184192	9.828448	6.184192	11.484928	6.184192	13.141408	6.07376	14.687456	5.852896	16.343936	5.5216
huowei011064	16.5648	4.638144	14.90832	4.748576	13.141408	4.859008	11.484928	5.079872	9.828448	4.96944	8.061536	4.96944	6.405056	4.748576	4.748576	4.527712	3.092096	4.085984	1.546048	3.423392	3.202528	3.644256	4.859008	3.975552	6.405056	4.085984	8.061536	4.196416	9.607584	4.196416	11.264064	4.085984	12.810112	3.754688	14.35616	3.423392	15.902208	2.871232
huowei009287	15.36528	5.62632	13.76592	5.8548	12.16656	6.02616	10.53864	6.1404	8.93928	6.11184	7.31136	5.9976	5.712	5.8548	4.1412	5.45496	2.59896	4.94088	1.22808	4.11264	2.77032	4.51248	4.25544	4.91232	5.76912	5.05512	7.31136	5.16936	8.82504	5.11224	10.36728	4.94088	11.88096	4.7124	13.33752	4.25544	14.79408	3.76992
huowei780209	16.058565	6.628665	14.4222	6.573195	12.7581	6.517725	11.121735	6.43452	9.48537	6.184905	7.87674	5.87982	6.26811	5.463795	4.71495	4.93683	3.189525	4.32666	1.77504	3.466875	3.3282	3.966105	4.853625	4.354395	6.37905	4.71495	7.959945	4.93683	9.513105	5.10324	11.094	5.21418	12.674895	5.21418	14.228055	5.10324	15.80895	4.93683
huowei011062	16.941384	6.588316	15.2251	6.78209	13.508816	7.031228	11.792532	7.225002	10.076248	7.280366	8.359964	7.252684	6.615998	7.169638	4.927396	6.948182	3.238794	6.532952	1.633238	5.923948	3.32184	6.22845	4.955078	6.394542	6.615998	6.477588	8.276918	6.422224	9.910156	6.339178	11.571076	6.117722	13.176632	5.81322	14.80987	5.481036	16.387744	4.98276
huowei011059	17.628198	5.633754	15.841147	5.876066	14.054096	6.088089	12.267045	6.178956	10.479994	6.178956	8.662654	6.0578	6.875603	5.876066	5.118841	5.603465	3.362079	5.14913	1.726473	4.422194	3.513524	4.785662	5.239997	4.997685	6.996759	5.118841	8.723232	5.209708	10.479994	5.209708	12.206467	5.088552	13.93294	4.906818	15.659413	4.664506	17.385886	4.361616
huowei48435	17.45602	7.42023	15.69336	7.434445	13.916485	7.434445	12.153825	7.377585	10.391165	7.22122	8.64272	6.96535	6.90849	6.62419	5.216905	6.126665	3.55375	5.51542	2.032745	4.648305	3.738545	5.074755	5.387485	5.387485	7.036425	5.643355	8.69958	5.82815	10.37695	5.842365	12.05432	5.870795	13.73169	5.842365	15.40906	5.82815	17.058	5.57228
huowei57716	16.873205	9.01231	15.12476	8.78487	13.3621	8.656935	11.59944	8.457925	9.86521	8.15941	8.145195	7.76139	6.439395	7.27808	4.77624	6.68105	3.15573	5.984515	1.748445	4.97525	3.4116	5.54385	5.017895	5.99873	6.65262	6.36832	8.30156	6.638405	9.964715	6.85163	11.62787	6.93692	13.291025	6.99378	14.968395	6.99378	16.63155	6.85163
huowei55946	15.000752	5.614728	13.410616	5.853952	11.82048	6.107248	10.216272	6.26204	8.612064	6.318328	7.007856	6.290184	5.403648	6.205752	3.813512	5.91024	2.25152	5.530296	0.77396	4.9252	2.364096	5.20664	3.883872	5.389576	5.431792	5.459936	6.96564	5.445864	8.51356	5.389576	10.047408	5.20664	11.567184	4.981488	13.072888	4.629688	14.550448	4.193456
huowei57717	16.6524	7.49358	14.903898	7.410318	13.169273	7.35481	11.420771	7.243794	9.686146	7.049516	7.965398	6.744222	6.272404	6.341789	4.593287	5.869971	2.955801	5.245506	1.470962	4.357378	3.150079	4.870827	4.773688	5.287137	6.411174	5.578554	8.076414	5.800586	9.741654	6.008741	11.406894	6.133634	13.072134	6.175265	14.751251	6.161388	16.416491	6.050372
huowei57720	15.860096	5.513536	14.137984	5.707968	12.415872	5.916288	10.679872	5.999616	8.943872	5.999616	7.22176	5.888512	5.499648	5.62464	3.8192	5.263552	2.138752	4.777472	0.680512	3.902528	2.319296	4.346944	3.916416	4.624704	5.527424	4.819136	7.15232	4.971904	8.777216	4.958016	10.388224	4.777472	11.999232	4.485824	13.568576	4.069184	15.110144	3.555328
huowei57721	17.25024	7.69692	15.47952	7.73976	13.7088	7.72548	11.95236	7.65408	10.18164	7.497	8.43948	7.22568	6.7116	6.8544	5.01228	6.34032	3.37008	5.712	1.84212	4.84092	3.55572	5.31216	5.19792	5.72628	6.8544	5.9976	8.52516	6.15468	10.2102	6.24036	11.89524	6.2832	13.566	6.2832	15.25104	6.15468	16.9218	5.96904
huowei57722	16.045276	4.964744	14.297908	5.047952	12.536672	5.117292	10.789304	5.117292	9.041936	5.006348	7.294568	4.826064	5.574936	4.548704	3.855304	4.1604	2.205012	3.60568	0.748872	2.690392	2.399164	3.217376	4.035588	3.522472	5.699748	3.730492	7.363908	3.855304	9.028068	3.896908	10.706096	3.910776	12.370256	3.8137	14.034416	3.647284	15.684708	3.356056
heixio003428	17.611932	17.419662	15.823821	17.535024	14.03571	17.515797	12.247599	17.342754	10.497942	17.035122	8.786739	16.515993	7.094763	15.919956	5.498922	15.112422	3.999216	14.112618	2.749461	12.843636	4.210713	13.689624	5.710419	14.458704	7.287033	15.054741	8.921328	15.477735	10.57485	15.785367	12.247599	15.843048	13.939575	15.881502	15.612324	15.843048	17.285073	15.670005
heixio003432	15.090875	15.15332	13.65464	15.69451	12.176775	16.11081	10.65728	16.381405	9.11697	16.506295	7.57666	16.506295	6.057165	16.36059	4.53767	16.02755	3.08062	15.590435	1.79009	14.73702	3.16388	15.31984	4.600115	15.56962	6.07798	15.715325	7.53503	15.756955	9.012895	15.61125	10.44913	15.340655	11.86455	14.924355	13.259155	14.466425	14.52887	13.7379
heixio003434	16.68138	9.663696	16.930642	11.159268	17.06486	12.693188	17.103208	14.207934	16.988164	15.72268	16.738902	17.237426	16.374596	18.713824	15.837724	20.1327	15.166634	21.513228	14.361326	22.797886	14.879024	21.436532	15.3392	20.075178	15.665158	18.675476	15.837724	17.237426	15.876072	15.799376	15.837724	14.3805	15.703506	12.94245	15.473418	11.523574	15.128286	10.123872
heixio003435	15.232204	15.662979	13.681414	15.783596	12.113393	15.783596	10.562603	15.697441	9.011813	15.473438	7.512716	15.094356	6.03085	14.594657	4.600677	13.95711	3.27389	13.147253	2.033258	12.199548	3.394507	12.871557	4.755756	13.491873	6.151467	14.008803	7.598871	14.370654	9.080737	14.560195	10.579834	14.698043	12.078931	14.663581	13.543566	14.422347	15.008201	14.094958
heixio003441	13.671092	12.500268	12.190344	12.638012	10.726814	12.638012	9.246066	12.500268	7.799754	12.207562	6.37066	11.79433	5.010438	11.226136	3.719088	10.50298	2.548264	9.607644	1.601274	8.471256	2.66879	9.332156	3.87405	9.969222	5.130964	10.485762	6.439532	10.864558	7.765318	11.140046	9.12554	11.226136	10.485762	11.226136	11.828766	11.002302	13.154552	10.692378
heixio003442	15.693088	16.914484	14.175596	17.044026	12.639598	17.062532	11.122106	16.988508	9.604614	16.784942	8.124134	16.451834	6.680666	15.952172	5.292716	15.341474	3.997296	14.52721	2.812912	13.564898	4.07132	14.305138	5.422258	14.878824	6.791702	15.35998	8.216664	15.656076	9.660132	15.748606	11.1036	15.7301	12.565574	15.63757	14.009042	15.45251	15.434004	15.211932
heixio003443	16.332688	17.244886	14.725482	17.483795	13.118276	17.657547	11.489351	17.635828	9.882145	17.505514	8.274939	17.223167	6.711171	16.810506	5.190841	16.224093	3.735668	15.485647	2.432528	14.530011	3.865982	15.181581	5.321155	15.746275	6.819766	16.158936	8.361815	16.397845	9.925583	16.50644	11.467632	16.484721	13.0314	16.419564	14.573449	16.180655	16.07206	15.767994
heixio003445	14.64502	14.66319	13.17325	14.93574	11.68331	15.11744	10.1752	15.15378	8.66709	15.06293	7.19532	14.84489	5.72355	14.49966	4.30629	13.9909	2.96171	13.33678	1.88968	12.28292	3.12524	13.04606	4.46982	13.50031	5.85074	13.84554	7.268	14.04541	8.70343	14.09992	10.12069	14.04541	11.55612	13.95456	12.97338	13.75469	14.3543	13.40946
heixio004562	15.928836	14.187697	14.429043	14.687628	12.894772	15.101364	11.343262	15.394427	9.757274	15.532339	8.171286	15.532339	6.602537	15.428905	5.033788	15.135842	3.516756	14.704867	2.085919	14.032546	3.533995	14.463521	5.033788	14.584194	6.516342	14.687628	8.016135	14.687628	9.515928	14.515238	10.981243	14.239414	12.429319	13.842917	13.842917	13.360225	15.204798	12.739621
heixio005279	15.395205	16.414755	13.845489	16.557492	12.275382	16.577883	10.725666	16.455537	9.17595	16.292409	7.646625	15.945762	6.158082	15.49716	4.710321	14.905821	3.323733	14.192136	2.059491	13.274541	3.425688	13.886271	4.832667	14.375655	6.260037	14.722302	7.728189	14.946603	9.196341	15.08934	10.684884	15.109731	12.173427	15.048558	13.641579	14.824257	15.08934	14.559174
heixio005280	15.665158	16.892294	14.054542	17.084034	12.424752	17.199078	10.814136	17.103208	9.20352	16.87312	7.612078	16.547162	6.058984	16.067812	4.544238	15.43507	3.125362	14.66811	1.783182	13.747758	3.202058	14.342152	4.582586	14.95572	6.03981	15.377548	7.535382	15.62681	9.050128	15.741854	10.564874	15.799376	12.07962	15.703506	13.575192	15.454244	15.032416	15.013242
heixio009316	17.590878	18.942423	15.823473	19.108767	14.076861	19.150353	12.309456	19.067181	10.562844	18.796872	8.857818	18.360219	7.194378	17.736429	5.61411	16.946295	4.117014	16.031403	2.973399	14.679858	4.262565	15.719508	5.759661	16.384884	7.298343	16.904709	8.899404	17.278983	10.500465	17.549292	12.143112	17.590878	13.764966	17.424534	15.38682	17.154225	16.967088	16.759158
heixio010006	14.175107	15.49101	12.675977	15.574295	11.193504	15.640923	9.694374	15.540981	8.211901	15.32444	6.746085	15.007957	5.313583	14.574875	3.931052	14.008537	2.615149	13.292286	1.399188	12.426122	2.698434	13.025774	4.030994	13.525484	5.396868	13.875281	6.796056	14.141793	8.195244	14.275049	9.611089	14.258392	11.026934	14.241735	12.442779	14.141793	13.841967	13.908595
heixio010462	15.722326	15.25833	14.09834	15.561712	12.438662	15.70448	10.778984	15.70448	9.137152	15.61525	7.49532	15.329714	5.88918	14.919256	4.354424	14.312492	2.873206	13.56296	1.570448	12.545738	2.94459	13.348808	4.425808	13.884188	5.942718	14.294646	7.513166	14.473106	9.083614	14.562336	10.671908	14.526644	12.242356	14.437414	13.777112	14.09834	15.276176	13.616498
heixio010463	14.98926	16.776441	13.4519	16.91096	11.933757	16.949394	10.396397	16.853309	8.878254	16.661139	7.379328	16.315233	5.899619	15.873242	4.496778	15.277515	3.151588	14.547269	1.979351	13.547985	3.26689	14.278231	4.650514	14.777873	6.053355	15.200647	7.49463	15.450468	8.955122	15.623421	10.415614	15.738723	11.876106	15.700289	13.355815	15.604204	14.79709	15.3736
heixio011032	17.629425	14.537205	15.8382	14.801175	14.02812	14.93316	12.199185	14.93316	10.389105	14.74461	8.616735	14.424075	6.86322	13.91499	5.185125	13.217355	3.58245	12.36888	2.14947	11.256435	3.65787	12.0672	5.222835	12.689415	6.86322	13.066515	8.541315	13.34934	10.21941	13.46247	11.91636	13.443615	13.594455	13.27392	15.23484	12.89682	16.81866	12.29346
heixio011033	15.537249	17.43777	13.891437	17.476956	12.226032	17.418177	10.58022	17.202654	8.973594	16.84998	7.386561	16.360155	5.858307	15.693993	4.408425	14.89068	3.095694	13.91103	1.880928	12.774636	3.213252	13.558356	4.565169	14.283297	5.975865	14.89068	7.464933	15.341319	8.973594	15.615621	10.501848	15.752772	12.030102	15.733179	13.558356	15.537249	15.067017	15.262947
heixio011035	15.159425	17.10201	13.61625	17.24725	12.05492	17.301715	10.511745	17.28356	8.96857	17.0657	7.44355	16.73891	5.99115	16.212415	4.593215	15.522525	3.286055	14.687395	2.14229	13.634405	3.394985	14.30614	4.68399	14.832635	6.02746	15.2502	7.389085	15.54068	8.78702	15.667765	10.184955	15.667765	11.58289	15.595145	12.944515	15.32282	14.287985	14.905255
heixio011037	17.324455	17.494511	15.538867	17.537025	13.753279	17.409483	11.967691	17.21817	10.224617	16.878058	8.5028	16.389147	6.823497	15.772694	5.250479	14.943671	3.783746	13.923335	2.529583	12.647915	3.911288	13.646994	5.420535	14.412246	6.993553	15.028699	8.630342	15.475096	10.288388	15.772694	11.967691	15.921493	13.646994	16.027778	15.326297	15.900236	17.0056	15.645152
heixio011038	18.026883	20.651736	16.139592	20.82528	14.252301	20.846973	12.36501	20.738508	10.521105	20.39142	8.6772	19.979253	6.920067	19.285077	5.228013	18.43905	3.666117	17.3544	2.212686	16.161285	3.796275	17.029005	5.358171	17.875032	7.006839	18.569208	8.742279	18.981375	10.499412	19.219998	12.299931	19.328463	14.078757	19.285077	15.83589	18.981375	17.57133	18.590901
heixio011039	16.977064	18.270928	15.310724	18.251324	13.644384	18.192512	11.978044	17.976868	10.350912	17.623996	8.743384	17.173104	7.15546	16.643796	5.645952	15.918448	4.21486	15.055872	2.862184	14.075672	4.31288	14.761812	5.802784	15.349932	7.312292	15.820428	8.841404	16.27132	10.429328	16.526172	12.017252	16.643796	13.605176	16.722212	15.1931	16.643796	16.76142	16.36934
heixio012125	16.121025	14.348655	14.40522	14.574915	12.67056	14.650335	10.954755	14.574915	9.23895	14.40522	7.542	14.046975	5.88276	13.53789	4.29894	12.85911	2.79054	11.99178	1.43298	10.9359	2.90367	11.6901	4.430925	12.312315	5.99589	12.78369	7.61742	13.104225	9.23895	13.292775	10.879335	13.292775	12.51972	13.1985	14.14125	12.93453	15.72507	12.51972
heixio016858	15.526368	17.329936	13.860028	17.388748	12.213292	17.290728	10.566556	17.05548	8.939424	16.683004	7.3515	16.192904	5.861596	15.48716	4.4109	14.663792	3.077828	13.663988	1.980004	12.428936	3.254264	13.33072	4.60694	14.056068	6.038032	14.624584	7.527936	15.055872	9.01784	15.38914	10.546952	15.545972	12.095668	15.58518	13.62478	15.408744	15.153892	15.212704
heixio003429	15.350048	5.963328	13.693568	6.184192	12.14752	6.405056	10.49104	6.405056	8.83456	6.184192	7.288512	5.963328	5.632032	5.632032	4.085984	5.079872	2.650368	4.306848	1.435616	3.31296	2.981664	3.86512	4.306848	4.41728	5.742464	4.748576	7.288512	4.96944	8.724128	4.96944	10.159744	4.96944	11.705792	4.859008	13.141408	4.527712	14.577024	4.085984
heixio003436	14.015955	5.95368	12.4035	5.95368	10.791045	5.829645	9.302625	5.581575	7.69017	5.20947	6.20175	4.71333	4.71333	4.093155	3.348945	3.348945	1.98456	2.4807	0.868245	1.364385	2.356665	1.98456	3.72105	2.72877	4.9614	3.348945	6.44982	3.845085	7.93824	4.21719	9.42666	4.46526	10.91508	4.589295	12.4035	4.589295	13.89192	4.589295
heixio003437	15.256305	6.94596	13.39578	6.94596	11.65929	6.821925	9.798765	6.44982	8.062275	5.95368	6.44982	5.20947	4.71333	4.46526	3.22491	3.47298	1.860525	2.356665	0.620175	0.99228	2.108595	1.98456	3.597015	2.852805	5.085435	3.597015	6.573855	4.341225	8.18631	4.71333	9.9228	4.837365	11.535255	4.9614	13.271745	4.9614	14.8842	4.9614
heixio003438	12.537504	5.373216	11.144448	5.572224	9.850896	5.771232	8.45784	5.771232	7.064784	5.671728	5.671728	5.47272	4.378176	5.174208	3.084624	4.676688	1.791072	4.179168	0.696528	3.383136	1.99008	3.781152	3.184128	4.278672	4.47768	4.577184	5.771232	4.676688	7.064784	4.776192	8.358336	4.776192	9.651888	4.577184	10.94544	4.378176	12.139488	3.98016
heixio003440	13.914432	5.852896	12.368384	5.963328	10.822336	5.963328	9.276288	5.963328	7.840672	5.852896	6.294624	5.5216	4.859008	5.079872	3.423392	4.41728	2.098208	3.644256	0.993888	2.650368	2.319072	3.423392	3.644256	3.975552	4.96944	4.306848	6.405056	4.527712	7.840672	4.638144	9.165856	4.748576	10.601472	4.527712	11.926656	4.306848	13.362272	4.085984
heixio003444	12.037088	6.184192	10.711904	6.07376	9.276288	5.963328	7.951104	5.632032	6.62592	5.190304	5.411168	4.748576	4.196416	4.085984	2.981664	3.423392	1.987776	2.429504	1.10432	1.435616	2.429504	2.20864	3.533824	2.7608	4.638144	3.423392	5.852896	3.86512	7.067648	4.196416	8.2824	4.306848	9.497152	4.41728	10.822336	4.638144	12.037088	4.638144
heixio004560	13.141408	5.632032	11.705792	5.963328	10.270176	6.294624	8.83456	6.405056	7.288512	6.405056	5.852896	6.294624	4.41728	6.07376	2.981664	5.632032	1.65648	4.96944	0.441728	4.196416	1.877344	4.527712	3.202528	4.96944	4.527712	5.190304	5.963328	5.300736	7.288512	5.300736	8.724128	5.190304	10.049312	4.96944	11.374496	4.41728	12.589248	3.86512
heixio004561	15.980573	7.919576	14.283521	8.060997	12.445048	8.060997	10.747996	8.060997	9.050944	7.778155	7.353892	7.212471	5.798261	6.646787	4.24263	5.939682	2.686999	4.949735	1.555631	3.676946	3.111262	4.525472	4.525472	5.232577	6.081103	5.798261	7.636734	6.222524	9.192365	6.505366	10.889417	6.363945	12.445048	6.363945	14.1421	6.222524	15.697731	6.081103
heixio005926	16.992795	6.20175	15.256305	6.44982	13.519815	6.573855	11.783325	6.573855	10.046835	6.44982	8.310345	6.077715	6.573855	5.70561	4.9614	4.9614	3.47298	4.21719	2.108595	3.100875	3.845085	3.845085	5.333505	4.341225	6.94596	4.71333	8.43438	5.085435	10.046835	5.20947	11.65929	5.20947	13.271745	5.085435	14.8842	4.837365	16.37262	4.46526
heixio006688	13.25184	7.840672	11.926656	7.951104	10.49104	7.951104	9.165856	7.951104	7.73024	7.73024	6.405056	7.398944	5.190304	6.846784	3.975552	6.294624	2.7608	5.5216	1.766912	4.638144	2.981664	5.190304	4.196416	5.742464	5.411168	6.184192	6.62592	6.515488	7.951104	6.62592	9.165856	6.62592	10.49104	6.62592	11.705792	6.62592	13.030976	6.515488
heixio008017	15.504375	5.333505	13.89192	5.581575	12.15543	5.70561	10.542975	5.829645	8.93052	5.70561	7.19403	5.581575	5.581575	5.20947	3.96912	4.71333	2.4807	3.96912	1.116315	3.100875	2.72877	3.597015	4.093155	4.093155	5.581575	4.341225	7.069995	4.589295	8.68245	4.46526	10.17087	4.341225	11.65929	4.21719	13.14771	3.96912	14.63613	3.47298
heixio009314	12.637008	5.47272	11.243952	5.47272	9.9504	5.47272	8.557344	5.373216	7.164288	5.174208	5.870736	4.776192	4.577184	4.378176	3.383136	3.781152	2.189088	2.98512	1.293552	1.99008	2.4876	2.686608	3.582144	3.184128	4.776192	3.681648	6.069744	3.98016	7.363296	4.179168	8.557344	4.278672	9.850896	4.378176	11.144448	4.378176	12.438	4.278672
heixio009315	14.527584	6.865776	12.93552	6.96528	11.343456	6.96528	9.751392	6.766272	8.258832	6.46776	6.766272	6.069744	5.273712	5.373216	3.880656	4.676688	2.587104	3.781152	1.592064	2.587104	2.98512	3.582144	4.179168	4.278672	5.572224	4.875696	6.865776	5.373216	8.358336	5.572224	9.751392	5.671728	11.243952	5.572224	12.637008	5.47272	14.129568	5.373216
heixio019730	13.788131	4.439249	12.376979	4.821436	10.936428	5.115426	9.495877	5.262421	8.025927	5.262421	6.555977	5.174224	5.115426	4.939032	3.704274	4.527446	2.35192	3.939466	1.146561	3.145693	2.498915	3.645476	3.82187	4.027663	5.174224	4.233456	6.526578	4.321653	7.878932	4.233456	9.231286	4.086461	10.554241	3.82187	11.847797	3.351486	13.111954	2.881102
heixio17580	14.051214	6.128721	12.606231	6.394465	11.144639	6.527337	9.683047	6.543946	8.221455	6.427683	6.776472	6.228375	5.348098	5.846368	3.969551	5.348098	2.640831	4.750174	1.428374	3.919724	2.790312	4.434603	4.102423	4.783392	5.431143	5.065745	6.793081	5.231835	8.155019	5.231835	9.500348	5.182008	10.862286	5.049136	12.207615	4.81661	13.519726	4.48443
heixio17581	14.294365	6.964735	12.75546	7.218575	11.20069	7.377225	9.64592	7.408955	8.09115	7.2979	6.552245	7.04406	5.04507	6.6633	3.58549	6.108025	2.18937	5.441695	0.904305	4.553255	2.37975	5.060935	3.760005	5.48929	5.17199	5.790725	6.59984	5.981105	8.043555	6.044565	9.48727	6.06043	10.91512	5.83832	12.327105	5.52102	13.723225	5.14026
heixio33592	15.12729	6.91119	13.54851	7.00785	11.96973	6.95952	10.40706	6.81453	8.84439	6.57288	7.33005	6.15402	5.83182	5.65461	4.43025	4.94577	3.07701	4.14027	1.83654	3.15756	3.10923	3.94695	4.47858	4.47858	5.88015	4.89744	7.33005	5.17131	8.77995	5.34852	10.24596	5.42907	11.69586	5.38074	13.16187	5.25186	14.59566	4.96188
heixio33593	14.258321	6.2468	12.821557	6.262417	11.384793	6.153098	9.979263	5.950077	8.573733	5.590886	7.215054	5.137993	5.887609	4.591398	4.638249	3.90425	3.451357	3.076549	2.420635	2.108295	3.623144	2.795443	4.825653	3.357655	6.059396	3.826165	7.324373	4.200973	8.620584	4.482079	9.932412	4.653866	11.24424	4.716334	12.571685	4.6851	13.883513	4.575781
heixio33594	12.925269	9.943913	11.398233	9.671228	9.907555	9.289469	8.435056	8.798636	6.998915	8.198729	5.63549	7.45339	4.344781	6.617156	3.126788	5.63549	2.017869	4.562929	1.199814	3.27222	2.254196	4.36296	3.417652	5.253731	4.672003	5.980891	5.944533	6.689872	7.307958	7.198884	8.707741	7.617001	10.125703	7.944223	11.561844	8.162371	13.016164	8.344161
heixio33595	15.881261	7.933622	14.269306	8.045758	12.657351	8.017724	11.045396	7.919605	9.433441	7.723367	7.835503	7.499095	6.265599	7.106619	4.751763	6.559956	3.308012	5.845089	1.976397	4.933984	3.448182	5.592783	4.90595	6.083378	6.419786	6.391752	7.961656	6.58799	9.503526	6.714143	11.045396	6.742177	12.587266	6.672092	14.129136	6.461837	15.642972	6.16748
heixio33596	15.189434	7.110251	13.721787	7.224243	12.25414	7.195745	10.800742	7.053255	9.361593	6.739777	7.950942	6.298058	6.597287	5.742347	5.314877	5.015648	4.13221	4.160708	3.049286	3.163278	4.303198	3.889977	5.528612	4.474186	6.796773	4.944403	8.093432	5.314877	9.418589	5.571359	10.772244	5.713849	12.125899	5.770845	13.465305	5.713849	14.81896	5.571359
heixio33597	15.1368	10.22448	13.53744	10.46724	11.93808	10.61004	10.32444	10.59576	8.72508	10.43868	7.15428	10.09596	5.61204	9.639	4.1412	8.98212	2.77032	8.1396	1.58508	7.05432	2.98452	7.82544	4.3554	8.41092	5.7834	8.86788	7.25424	9.1392	8.75364	9.282	10.23876	9.32484	11.73816	9.2106	13.22328	9.05352	14.67984	8.68224
heixio33598	14.48202	6.49194	12.933942	6.625108	11.385864	6.57517	9.854432	6.458648	8.306354	6.275542	6.808214	5.892684	5.360012	5.360012	3.961748	4.66088	2.66336	3.845226	1.598016	2.729944	2.846466	3.628828	4.194792	4.144854	5.543118	4.627588	6.958028	4.927216	8.389584	5.110322	9.82114	5.16026	11.269342	5.143614	12.700898	5.07703	14.132454	4.893924
heixio33599	17.045664	6.374016	15.339488	6.695936	13.617216	6.824704	11.894944	6.808608	10.172672	6.615456	8.466496	6.261344	6.8408	5.697984	5.247296	5.005856	3.766464	4.120576	2.49488	2.945568	3.927424	3.830848	5.376064	4.490784	6.905184	4.941472	8.466496	5.2312	10.06	5.359968	11.653504	5.39216	13.230912	5.215104	14.792224	4.90928	16.321344	4.458592
heixio33601	15.146345	6.61211	13.639399	6.796634	12.117076	6.858142	10.594753	6.750503	9.087807	6.535225	7.596238	6.243062	6.1508	5.766375	4.736116	5.166672	3.398317	4.45933	2.168157	3.582841	3.613595	4.228675	4.92064	4.813001	6.319947	5.166672	7.719254	5.443458	9.149315	5.612605	10.594753	5.627982	12.024814	5.566474	13.454875	5.443458	14.869559	5.197426
heixio33604	14.715064	6.625108	13.15034	6.941382	11.552324	7.124488	9.937662	7.141134	8.339646	7.041258	6.758276	6.808214	5.193552	6.425356	3.678766	5.892684	2.230564	5.193552	1.048698	4.128208	2.4969	4.943862	3.895164	5.393304	5.343366	5.65964	6.791568	5.842746	8.273062	5.925976	9.73791	5.776162	11.186112	5.609702	12.617668	5.260136	13.98264	4.727464
heixio33605	14.30635	5.352258	12.741067	5.705709	11.142122	5.941343	9.543177	6.042329	7.927401	5.958174	6.328456	5.756202	4.780004	5.352258	3.265214	4.796835	1.85141	4.03944	0.740564	2.911763	2.087044	3.70282	3.467186	4.241412	4.914652	4.578032	6.362118	4.780004	7.843246	4.813666	9.324374	4.695849	10.788671	4.493877	12.219306	4.089933	13.616279	3.635496
heixio59969	15.639216	9.068248	13.96916	9.161896	12.314712	9.224328	10.644656	9.115072	9.005816	8.880952	7.382584	8.50636	5.790568	8.006904	4.260984	7.351368	2.825048	6.508536	1.5608	5.431584	3.1216	6.024688	4.541928	6.586576	6.024688	6.976776	7.538664	7.25772	9.05264	7.460624	10.582224	7.507448	12.127416	7.429408	13.657	7.4138	15.155368	7.132856
heixio59970	15.591754	7.764631	13.888847	7.670893	12.18594	7.436548	10.498656	7.139711	8.842618	6.71789	7.217826	6.139839	5.655526	5.46805	4.171341	4.624408	2.780894	3.624536	1.624792	2.374696	3.062108	3.265207	4.483801	4.015111	5.952363	4.640031	7.483417	5.124344	9.06134	5.389935	10.639263	5.62428	12.232809	5.749264	13.841978	5.764887	15.435524	5.718018
heixio61666	20.294705	6.427914	18.438758	7.076741	16.537544	7.619945	14.621241	8.027348	12.659671	8.238594	10.698101	8.283861	8.736531	8.132971	6.805139	7.801013	4.919014	7.227631	3.31958	6.201579	5.175527	6.850406	6.986207	7.182364	8.827065	7.212542	10.667923	7.152186	12.508781	7.031474	14.319461	6.729694	16.084874	6.216668	17.759753	5.462218	19.404454	4.647412
heixio0183	14.75124	6.5079	13.23273	6.833295	11.605755	7.050225	9.97878	7.267155	8.46027	7.267155	6.833295	7.15869	5.314785	6.94176	3.68781	6.616365	2.1693	6.07404	0.86772	5.20632	2.38623	5.64018	3.796275	5.965575	5.314785	6.182505	6.833295	6.182505	8.24334	6.07404	9.76185	5.85711	11.171895	5.42325	12.58194	4.98939	13.991985	4.447065
heixioswfc-a-s0000002	13.81458	6.067308	12.28734	6.261684	10.746216	6.358872	9.205092	6.275568	7.677852	6.081192	6.164496	5.734092	4.706676	5.234268	3.346044	4.526184	2.040948	3.693144	0.985764	2.582424	2.235324	3.457116	3.54042	3.95694	4.887168	4.359576	6.261684	4.637256	7.663968	4.78998	9.066252	4.817748	10.48242	4.748328	11.87082	4.567836	13.231452	4.220736
heixioswfc-a-s0000003	14.318343	6.940947	12.713337	7.025421	11.12241	7.011342	9.517404	6.955026	7.926477	6.715683	6.391866	6.279234	4.885413	5.730153	3.449355	5.012124	2.11185	4.139226	0.943293	3.055143	2.25264	3.899883	3.604224	4.50528	4.983966	4.983966	6.434103	5.293704	7.898319	5.504889	9.362535	5.561205	10.84083	5.533047	12.305046	5.392257	13.755183	5.096598
huayao003406	17.447082	17.115546	15.789402	17.467803	14.131722	17.778618	12.4326	17.923665	10.754199	17.944386	9.055077	17.840781	7.376676	17.550687	5.760438	17.074104	4.185642	16.431753	2.755893	15.54075	4.268526	16.079496	5.822601	16.473195	7.397397	16.721847	8.972193	16.804731	10.56771	16.742568	12.163227	16.618242	13.717302	16.245264	15.209214	15.74796	16.701126	15.167772
huayao003410	17.130745	18.962465	15.507175	19.087355	13.86279	19.19143	12.23922	19.23306	10.61565	19.10817	8.99208	18.81676	7.41014	18.421275	5.890645	17.81764	4.45441	17.02667	3.226325	15.965105	4.62093	16.61037	6.03635	17.15156	7.472585	17.547045	8.971265	17.755195	10.49076	17.755195	12.010255	17.77601	13.508935	17.630305	14.9868	17.31808	16.44385	16.922595
huayao003415	17.494511	17.834623	15.623895	18.004679	13.753279	18.089707	11.861406	18.025936	9.99079	17.877137	8.162688	17.494511	6.3771	16.920572	4.655283	16.15532	3.061008	15.177498	1.615532	13.965849	3.18855	14.816129	4.825339	15.475096	6.504642	16.027778	8.226459	16.389147	9.99079	16.559203	11.755121	16.537946	13.519452	16.474175	15.262526	16.240348	17.0056	15.900236
huayao003418	13.714472	14.780968	12.33136	14.847624	10.948248	14.880952	9.565136	14.847624	8.198688	14.697648	6.83224	14.447688	5.49912	14.08108	4.24932	13.514504	3.016184	12.864608	1.949688	11.99808	3.182824	12.531328	4.41596	13.047912	5.699088	13.381192	6.982216	13.697808	8.315336	13.781128	9.648456	13.83112	10.981576	13.83112	12.298032	13.697808	13.614488	13.514504
huayao003419	19.256292	17.2896	17.700228	17.484108	16.144164	17.635392	14.566488	17.678616	13.010424	17.61378	11.45436	17.39766	9.919908	17.07348	8.42868	16.554792	7.0239	15.863208	5.705568	15.02034	7.088736	15.603864	8.515128	16.057716	9.963132	16.403508	11.45436	16.511568	12.945588	16.489956	14.436816	16.381896	15.906432	16.187388	17.376048	15.88482	18.780828	15.409356
huayao003420	15.133408	15.918632	13.491576	16.043554	11.849744	16.132784	10.190066	16.097092	8.56608	15.900786	6.95994	15.543866	5.3538	15.115562	3.819044	14.526644	2.391364	13.723574	1.213528	12.563584	2.569824	13.366654	4.051042	13.902034	5.550106	14.36603	7.084862	14.669412	8.637464	14.847872	10.190066	14.865718	11.760514	14.81218	13.313116	14.687258	14.865718	14.437414
huayao003422	16.807134	9.53439	16.807134	11.0865	16.740615	12.616437	16.585404	14.168547	16.230636	15.676311	15.765003	17.139729	15.166332	18.580974	14.390277	19.911354	13.436838	21.108696	12.239496	22.106481	13.104243	20.909139	13.813779	19.623105	14.456796	18.292725	14.988948	16.940172	15.188505	15.476754	15.365889	14.013336	15.410235	12.549918	15.343716	11.0865	15.255024	9.623082
huayao003437	16.381224	17.280432	14.719644	17.358624	13.058064	17.417268	11.396484	17.39772	9.734904	17.241336	8.092872	16.967664	6.470388	16.557156	4.926096	15.990264	3.459996	15.188796	2.169828	14.133204	3.577284	14.876028	5.043384	15.423372	6.587676	15.775236	8.131968	16.048908	9.695808	16.185744	11.259648	16.185744	12.823488	16.048908	14.387328	15.775236	15.912072	15.423372
huayao004554	14.42698	15.78973	12.88253	15.8079	11.33808	15.82607	9.79363	15.73522	8.26735	15.55352	6.75924	15.22646	5.2693	14.77221	3.88838	14.09992	2.56197	13.30044	1.34458	12.3556	2.65282	13.0824	4.03374	13.60933	5.451	14.04541	6.9046	14.26345	8.37637	14.44515	9.84814	14.49966	11.31991	14.49966	12.79168	14.39064	14.26345	14.19077
huayao004555	15.52602	16.364782	13.973418	16.543242	12.420816	16.614626	10.868214	16.578934	9.315612	16.50755	7.76301	16.311244	6.2461	15.97217	4.800574	15.43679	3.444278	14.651566	2.123674	13.83065	3.551354	14.2768	4.943342	14.72295	6.353176	15.115562	7.816548	15.25833	9.297766	15.294022	10.761138	15.222638	12.22451	15.133408	13.687882	14.90141	15.133408	14.687258
huayao005274	18.343196	18.628852	16.62926	18.710468	14.89492	18.730872	13.180984	18.730872	11.467048	18.526832	9.773516	18.179964	8.141196	17.669864	6.570088	16.955724	5.121404	16.01714	3.856356	14.854112	5.264232	15.629464	6.692512	16.3232	8.243216	16.710876	9.834728	16.894512	11.405836	16.996532	12.997348	17.03734	14.58886	16.955724	16.180372	16.792492	17.731076	16.42522
huayao006548	15.639085	15.639085	13.99783	15.865465	12.33771	15.978655	10.67759	15.99752	9.01747	15.865465	7.39508	15.525895	5.81042	15.01654	4.30122	14.318535	2.90521	13.413015	1.69785	12.281115	3.09386	13.035715	4.508735	13.714855	6.017935	14.129885	7.564865	14.37513	9.13066	14.48832	10.696455	14.52605	12.26225	14.48832	13.828045	14.318535	15.337245	13.92237
huayao006549	17.941885	17.772021	16.285711	17.899419	14.608304	17.984351	12.95213	17.941885	11.295956	17.729555	9.639782	17.453526	8.047307	16.9864	6.476065	16.391876	5.032221	15.563789	3.673309	14.608304	5.159619	15.202828	6.645929	15.733653	8.153472	16.158313	9.724714	16.370643	11.295956	16.519274	12.867198	16.582973	14.43844	16.519274	16.009682	16.328177	17.559691	16.030915
huayao012112	16.51157	16.54855	14.75502	16.80741	12.97998	16.95533	11.20494	16.93684	9.4299	16.71496	7.69184	16.32667	5.99076	15.79046	4.38213	15.05086	2.90293	14.0524	1.64561	12.79508	3.03236	13.73807	4.53005	14.40371	6.1017	14.92143	7.74731	15.14331	9.39292	15.30972	11.03853	15.3467	12.68414	15.23576	14.32975	14.99539	15.91989	14.55163
huayao012113	18.426	8.9688	18.4482	10.7004	18.3816	12.4542	18.1374	14.1858	17.76	15.873	17.205	17.538	16.4502	19.092	15.5178	20.5572	14.3634	21.8892	13.0314	22.9992	14.0748	21.7116	14.9628	20.3352	15.5844	18.8256	16.0506	17.2716	16.4058	15.6732	16.5834	14.0304	16.6722	12.4098	16.6278	10.767	16.4502	9.1464
huayao016438	16.22581	13.9909	14.64502	14.28162	13.04606	14.49966	11.42893	14.62685	9.8118	14.60868	8.21284	14.42698	6.63205	14.09992	5.10577	13.59116	3.634	12.9007	2.28942	12.01037	3.72485	12.51913	5.19662	12.9007	6.68656	13.13691	8.19467	13.20959	9.72095	13.17325	11.22906	13.02789	12.719	12.79168	14.20894	12.5373	15.66254	12.11939
huayao016439	15.896654	17.081038	14.268126	17.377134	12.639598	17.654724	10.974058	17.747254	9.327024	17.784266	7.67999	17.617712	6.069968	17.266098	4.478452	16.766436	3.016478	15.989184	1.66554	15.045378	3.109008	15.63757	4.570982	16.137232	6.069968	16.433328	7.605966	16.544364	9.16047	16.525858	10.696468	16.396316	12.195454	16.10022	13.69444	15.7301	15.137908	15.193426
huayao003324	16.123072	5.632032	14.466592	5.852896	12.920544	5.963328	11.264064	5.963328	9.607584	5.852896	7.951104	5.5216	6.405056	5.079872	4.859008	4.527712	3.423392	3.644256	2.20864	2.650368	3.644256	3.31296	5.190304	3.754688	6.62592	4.196416	8.061536	4.527712	9.607584	4.638144	11.153632	4.527712	12.69968	4.41728	14.245728	4.196416	15.681344	3.86512
huayao003412	16.454368	8.503264	14.687456	8.503264	12.920544	8.392832	11.153632	8.2824	9.38672	7.840672	7.619808	7.398944	5.963328	6.736352	4.41728	5.852896	2.981664	4.859008	1.766912	3.533824	3.31296	4.306848	4.748576	5.190304	6.184192	5.852896	7.840672	6.294624	9.497152	6.515488	11.0432	6.62592	12.69968	6.515488	14.35616	6.405056	16.01264	6.184192
huayao003413	13.632048	4.9752	12.139488	5.273712	10.746432	5.572224	9.253872	5.771232	7.761312	5.671728	6.268752	5.671728	4.776192	5.373216	3.383136	4.9752	1.99008	4.378176	0.796032	3.48264	2.288592	4.079664	3.582144	4.47768	4.875696	4.676688	6.268752	4.776192	7.661808	4.676688	9.054864	4.577184	10.348416	4.378176	11.641968	3.880656	12.93552	3.48264
huayao003416	14.245728	6.405056	12.589248	6.736352	11.0432	6.846784	9.38672	6.846784	7.73024	6.736352	6.07376	6.515488	4.527712	5.963328	3.092096	5.411168	1.65648	4.527712	0.441728	3.423392	1.987776	4.196416	3.31296	4.859008	4.748576	5.300736	6.294624	5.411168	7.840672	5.5216	9.276288	5.5216	10.822336	5.300736	12.257952	4.96944	13.693568	4.527712
huayao003421	14.245728	7.619808	12.69968	7.73024	11.153632	7.73024	9.718016	7.619808	8.171968	7.398944	6.62592	7.067648	5.190304	6.62592	3.86512	5.963328	2.539936	5.079872	1.435616	4.085984	2.871232	4.859008	4.196416	5.411168	5.5216	5.742464	6.957216	6.07376	8.392832	6.184192	9.828448	6.294624	11.153632	6.405056	12.589248	6.294624	14.024864	6.07376
huayao003423	13.234032	5.671728	11.840976	5.771232	10.44792	5.870736	9.054864	5.771232	7.661808	5.572224	6.268752	5.273712	4.875696	4.875696	3.582144	4.278672	2.388096	3.582144	1.393056	2.587104	2.686608	3.184128	3.880656	3.681648	5.074704	4.079664	6.368256	4.278672	7.761312	4.378176	9.054864	4.47768	10.348416	4.378176	11.641968	4.278672	12.93552	4.079664
huayao003426	14.022294	6.177654	12.453366	6.471828	10.982496	6.569886	9.413568	6.667944	7.84464	6.569886	6.275712	6.37377	4.804842	5.981538	3.333972	5.39319	2.059218	4.706784	0.882522	3.628146	2.255334	4.314552	3.628146	4.9029	5.000958	5.197074	6.471828	5.39319	7.942698	5.39319	9.413568	5.295132	10.884438	5.197074	12.355308	5.000958	13.826178	4.804842
huayao004557	15.504375	8.68245	13.64385	8.558415	11.783325	8.43438	10.046835	8.062275	8.310345	7.566135	6.573855	6.94596	4.837365	6.20175	3.348945	5.20947	1.98456	3.96912	0.868245	2.4807	2.4807	3.597015	3.845085	4.46526	5.333505	5.20947	6.94596	5.70561	8.558415	6.077715	10.294905	6.325785	11.90736	6.44982	13.64385	6.573855	15.256305	6.573855
huayao005273	15.350048	5.852896	13.693568	6.184192	12.14752	6.515488	10.49104	6.515488	8.83456	6.515488	7.17808	6.405056	5.5216	6.184192	3.975552	5.632032	2.539936	4.96944	1.10432	4.085984	2.7608	4.748576	4.196416	5.190304	5.742464	5.5216	7.288512	5.632032	8.83456	5.632032	10.380608	5.632032	11.926656	5.300736	13.362272	4.859008	14.90832	4.41728
huayao006686	16.716672	7.164288	14.9256	7.4628	13.134528	7.761312	11.343456	7.860816	9.552384	7.661808	7.761312	7.363296	6.069744	6.865776	4.378176	6.169248	2.885616	5.273712	1.592064	3.98016	3.184128	4.9752	4.676688	5.771232	6.268752	6.268752	7.860816	6.567264	9.552384	6.666768	11.243952	6.567264	12.93552	6.368256	14.527584	5.97024	16.119648	5.47272
huayao006687	15.791776	7.509376	14.135296	7.398944	12.478816	7.288512	10.822336	7.067648	9.165856	6.736352	7.619808	6.294624	6.07376	5.632032	4.638144	4.748576	3.31296	3.86512	2.098208	2.650368	3.644256	3.644256	5.079872	4.306848	6.515488	4.859008	7.951104	5.190304	9.497152	5.5216	11.0432	5.632032	12.589248	5.852896	14.135296	5.963328	15.681344	5.963328
huayao009301	13.731552	5.373216	12.338496	5.671728	10.94544	5.870736	9.45288	5.870736	8.059824	5.771232	6.567264	5.572224	5.174208	5.273712	3.880656	4.776192	2.587104	4.079664	1.393056	3.283632	2.686608	3.880656	3.98016	4.278672	5.373216	4.577184	6.666768	4.776192	8.059824	4.875696	9.45288	4.776192	10.746432	4.676688	12.139488	4.47768	13.43304	4.179168
huayao009302	15.46048	4.638144	13.804	5.079872	12.037088	5.411168	10.380608	5.742464	8.613696	5.852896	6.846784	5.742464	5.079872	5.411168	3.423392	4.96944	1.877344	4.196416	0.441728	3.202528	2.098208	3.86512	3.644256	4.306848	5.300736	4.527712	6.957216	4.748576	8.613696	4.638144	10.270176	4.306848	11.816224	3.975552	13.472704	3.533824	15.018752	2.981664
huayao009303	16.675232	5.079872	14.90832	5.411168	13.141408	5.5216	11.374496	5.5216	9.607584	5.411168	7.840672	5.079872	6.184192	4.638144	4.527712	3.975552	2.981664	3.092096	1.65648	1.987776	3.202528	2.7608	4.859008	3.31296	6.405056	3.754688	8.061536	3.975552	9.718016	4.196416	11.374496	4.196416	13.030976	4.085984	14.687456	3.86512	16.343936	3.644256
huayao009983	14.831307	7.40142	13.123287	7.40142	11.415267	7.316019	9.735714	7.059816	8.056161	6.718212	6.433542	6.177339	4.896324	5.437197	3.444507	4.526253	2.135025	3.444507	1.081746	2.106558	2.476629	3.045969	3.871512	3.814578	5.323329	4.412385	6.83208	4.83939	8.397765	5.180994	9.934983	5.494131	11.500668	5.664933	13.066353	5.778801	14.660505	5.778801
huayao010465	15.791776	4.748576	14.135296	5.190304	12.478816	5.411168	10.711904	5.632032	9.055424	5.5216	7.288512	5.411168	5.632032	5.079872	3.975552	4.638144	2.539936	3.86512	1.10432	2.871232	2.650368	3.533824	4.196416	3.975552	5.742464	4.196416	7.398944	4.306848	8.944992	4.41728	10.601472	4.306848	12.14752	4.085984	13.583136	3.533824	15.129184	2.981664
huayao012114	14.687456	8.171968	13.030976	8.061536	11.374496	7.951104	9.718016	7.73024	8.061536	7.288512	6.515488	6.736352	5.079872	6.07376	3.644256	5.190304	2.429504	4.085984	1.325184	2.7608	2.650368	3.754688	4.085984	4.41728	5.5216	5.079872	6.957216	5.5216	8.503264	5.852896	10.049312	6.07376	11.705792	6.184192	13.25184	6.294624	14.797888	6.184192
huayao016859	16.01264	7.73024	14.245728	7.840672	12.368384	7.951104	10.601472	7.951104	8.83456	7.73024	7.067648	7.398944	5.411168	6.736352	3.644256	6.07376	2.20864	5.079872	0.993888	3.754688	2.429504	4.748576	3.975552	5.300736	5.5216	5.852896	7.067648	6.184192	8.724128	6.294624	10.270176	6.294624	11.926656	6.184192	13.583136	5.852896	15.129184	5.5216
huayao017879	17.006528	7.951104	15.129184	8.392832	13.362272	8.83456	11.374496	8.944992	9.497152	8.83456	7.619808	8.613696	5.742464	8.2824	3.975552	7.619808	2.319072	6.736352	0.883456	5.5216	2.650368	6.405056	4.306848	6.957216	5.963328	7.398944	7.73024	7.509376	9.497152	7.619808	11.153632	7.509376	12.920544	7.17808	14.577024	6.846784	16.233504	6.184192
huayao0700570	14.583964	8.041892	12.912736	7.99904	11.255792	7.870484	9.613132	7.670508	7.99904	7.270556	6.4278	6.699196	4.899412	6.042132	3.485296	5.185092	2.171168	4.156644	1.099868	2.885368	2.442564	3.899532	3.799544	4.628016	5.227944	5.199376	6.699196	5.670748	8.184732	6.0707	9.698836	6.270676	11.241508	6.4278	12.769896	6.35638	14.312568	6.342096
huayao0700571	14.60844	7.19712	12.9948	7.32564	11.38116	7.38276	9.76752	7.32564	8.15388	7.18284	6.5688	6.88296	5.04084	6.38316	3.54144	5.75484	2.15628	4.94088	0.9282	3.88416	2.41332	4.55532	3.79848	5.12652	5.24076	5.52636	6.72588	5.75484	8.22528	5.91192	9.72468	5.94048	11.22408	5.79768	12.7092	5.5692	14.19432	5.29788
huayao10-000216	13.973496	6.093176	12.425576	6.26204	10.863584	6.40276	9.301592	6.388688	7.753672	6.219824	6.219824	5.966528	4.71412	5.544368	3.264704	5.009632	1.885648	4.263816	0.689528	3.278776	2.153016	3.855728	3.532072	4.29196	4.939272	4.615616	6.360544	4.85484	7.795888	4.9252	9.245304	4.897056	10.680648	4.742264	12.115992	4.545256	13.537264	4.306032
huayao17774	13.37021	6.141135	11.809875	6.21271	10.24954	6.198395	8.70352	6.055245	7.171815	5.78326	5.654425	5.396755	4.20861	4.824155	2.820055	4.108405	1.54602	3.23519	0.472395	2.104305	1.846635	2.877315	3.163615	3.392655	4.52354	3.83642	5.912095	4.20861	7.30065	4.509225	8.717835	4.5808	10.149335	4.623745	11.56652	4.52354	12.983705	4.35176
huayao33607	14.619852	5.706324	13.05096	5.997888	11.495952	6.275568	9.899292	6.331104	8.316516	6.372756	6.73374	6.233916	5.178732	5.872932	3.707028	5.27592	2.36028	4.456764	1.194024	3.373812	2.596308	4.068012	3.970824	4.456764	5.34534	4.78998	6.761508	4.970472	8.19156	4.970472	9.607728	4.901052	11.010012	4.623372	12.370644	4.23462	13.731276	3.790332
huayao33608	16.225084	10.165924	14.457829	10.081769	12.673743	9.963952	10.923319	9.728318	9.172895	9.408529	7.489795	8.869937	5.857188	8.146204	4.342398	7.23733	2.962256	6.126484	1.817748	4.780004	3.265214	5.72254	4.679018	6.513597	6.193808	7.136344	7.725429	7.658105	9.324374	7.961063	10.923319	8.24719	12.555926	8.348176	14.171702	8.297683	15.804309	8.179866
huayao33609	22.632642	5.304942	21.153123	5.571522	19.673604	5.718141	18.167427	5.784786	16.674579	5.704812	15.208389	5.46489	13.755528	5.105007	12.355983	4.571847	11.036412	3.86541	9.890118	2.905722	11.276334	3.478869	12.595905	3.918726	13.942134	4.251951	15.32835	4.451886	16.714566	4.571847	18.100782	4.518531	19.486998	4.385241	20.859885	4.13199	22.206114	3.772107
huayao33611	15.233478	6.940947	13.65663	7.222527	12.079782	7.46187	10.502934	7.616739	8.912007	7.588581	7.32108	7.447791	5.758311	7.109895	4.251858	6.603051	2.829879	5.899101	1.590927	4.92765	3.055143	5.518968	4.477122	5.870943	5.899101	6.166602	7.335159	6.349629	8.799375	6.33555	10.249512	6.265155	11.671491	5.997654	13.079391	5.617521	14.473212	5.195151
huayao33612	15.454296	6.592392	13.91427	6.930117	12.347226	7.092225	10.766673	7.173279	9.18612	7.173279	7.632585	6.957135	6.092559	6.61941	4.59306	6.133086	3.161106	5.484654	1.864242	4.59306	3.37725	4.99833	4.768677	5.309037	6.187122	5.592726	7.632585	5.714307	9.078048	5.768343	10.523511	5.619744	11.955465	5.444127	13.400928	5.255001	14.792355	4.890258
huayao33613	14.188558	6.426334	12.683924	6.595078	11.165228	6.707574	9.646532	6.74976	8.127836	6.665388	6.623202	6.46852	5.146692	6.131032	3.712368	5.652924	2.39054	4.907638	1.223394	3.951422	2.629594	4.415468	3.979546	4.738894	5.34356	4.977948	6.721636	5.20294	8.099712	5.287312	9.49185	5.217002	10.869926	5.076382	12.23394	4.837328	13.583892	4.513902
huayao33614	14.141712	6.571578	12.603396	6.868446	11.06508	7.124832	9.51327	7.15182	7.947966	7.111338	6.396156	6.922422	4.884828	6.571578	3.400488	6.0723	2.010606	5.370612	0.782652	4.412538	2.253498	4.938804	3.616392	5.316636	5.006274	5.586516	6.423144	5.721456	7.840014	5.653986	9.256884	5.546034	10.66026	5.3976	12.036648	5.073744	13.386048	4.628442
huayao33621	14.712555	6.884631	13.135707	7.166211	11.54478	7.307001	9.953853	7.349238	8.348847	7.250685	6.771999	6.997263	5.223309	6.61713	3.730935	6.05397	2.323035	5.293704	1.013688	4.378569	2.463825	5.012124	3.913962	5.49081	5.392257	5.842785	6.89871	6.096207	8.405163	6.19476	9.925695	6.208839	11.446227	6.110286	12.95268	5.899101	14.445054	5.603442
huayao33622	13.988072	6.61598	12.475848	6.751	10.963624	6.81851	9.437898	6.751	7.939176	6.54847	6.453956	6.251426	4.99574	5.80586	3.591532	5.238776	2.268336	4.496166	1.08016	3.551026	2.49787	4.091106	3.834568	4.563676	5.19827	4.92823	6.602478	5.117258	8.006686	5.292784	9.424396	5.319788	10.842106	5.279282	12.259816	5.171266	13.664024	4.99574
huayao33624	15.84246	5.888476	14.207576	6.119964	12.558224	6.29358	10.894404	6.380388	9.245052	6.322516	7.5957	6.105496	5.975284	5.758264	4.427208	5.194012	2.922536	4.499548	1.605948	3.486788	3.168492	4.166784	4.644228	4.644228	6.163368	4.933588	7.725912	5.0638	9.273988	5.121672	10.836532	5.0638	12.384608	4.890184	13.918216	4.62976	15.451824	4.3404
huayao33625	13.924131	5.91318	12.403599	5.997654	10.868988	6.011733	9.348456	5.955417	7.842003	5.758311	6.349629	5.448573	4.899492	4.983966	3.51975	4.322253	2.238561	3.491592	1.154478	2.435667	2.421588	3.181854	3.688698	3.745014	4.998045	4.2237	6.349629	4.491201	7.729371	4.617912	9.123192	4.603833	10.488855	4.448964	11.868597	4.237779	13.220181	3.928041
huayao33626	14.332422	4.434885	12.81189	4.617912	11.277279	4.744623	9.742668	4.800939	8.222136	4.716465	6.701604	4.491201	5.20923	4.125147	3.787251	3.547908	2.449746	2.801721	1.253031	1.844349	2.67501	2.449746	4.068831	2.829879	5.476731	3.153696	6.912789	3.407118	8.362926	3.477513	9.798984	3.449355	11.249121	3.350802	12.685179	3.153696	14.121237	2.970669
huayao36623	16.247166	6.33555	14.614002	6.560814	12.966759	6.631209	11.319516	6.603051	9.686352	6.434103	8.053188	6.138444	6.490419	5.617521	4.998045	4.92765	3.590145	4.08291	2.39343	2.95659	3.787251	3.787251	5.223309	4.350411	6.715683	4.772781	8.250294	5.040282	9.784905	5.223309	11.333595	5.237388	12.868206	5.181072	14.402817	4.885413	15.923349	4.617912
huayao51661	14.54733	7.05618	12.93633	7.2495	11.32533	7.37838	9.71433	7.42671	8.08722	7.34616	6.49233	7.0884	4.92966	6.66954	3.44754	6.05736	2.06208	5.20353	0.90216	4.09194	2.31984	4.833	3.7053	5.34852	5.1552	5.65461	6.62121	5.84793	8.10333	5.89626	9.58545	5.83182	11.05146	5.68683	12.51747	5.44518	13.95126	5.09076
huayao51730	15.802128	7.010352	14.200128	7.228224	12.572496	7.317936	10.95768	7.266672	9.35568	7.035984	7.766496	6.702768	6.228576	6.190128	4.780368	5.4468	3.473136	4.498416	2.486304	3.229632	3.78072	4.29336	5.087952	4.946976	6.523344	5.331456	7.958736	5.626224	9.432576	5.715936	10.919232	5.780016	12.380256	5.70312	13.84128	5.51088	15.276672	5.152032
huayao57996	14.494225	7.024643	12.876265	7.172956	11.244822	7.294303	9.613379	7.253854	7.995419	7.051609	6.404425	6.714534	4.85388	6.215663	3.384233	5.514547	2.02245	4.624669	0.782014	3.572995	2.170763	4.408941	3.546029	5.042642	4.98871	5.460615	6.47184	5.784207	7.981936	5.93252	9.492032	5.946003	10.988645	5.824656	12.485258	5.608928	13.941422	5.190955
huayao60327	14.90902	7.563934	13.26766	7.892206	11.612622	8.124732	9.943906	8.261512	8.27519	8.247834	6.620152	8.028986	4.978792	7.673358	3.4195	7.071526	1.98331	6.237168	0.724934	5.142928	2.147446	5.908896	3.597314	6.42866	5.101894	6.729576	6.620152	6.852678	8.152088	6.852678	9.684024	6.70222	11.188604	6.442338	12.679506	6.08671	14.143052	5.621658
huayao60328	14.423356	6.626592	12.766708	6.850108	11.096912	6.955292	9.427116	6.928996	7.770468	6.731776	6.153264	6.363632	4.562356	5.837712	3.050336	5.12772	1.669796	4.194212	0.473328	3.037188	1.84072	3.852364	3.247556	4.47032	4.706984	4.9305	6.219004	5.219756	7.744172	5.430124	9.26934	5.509012	10.807656	5.416976	12.319676	5.167164	13.818548	4.838464
huayao60329	16.346791	7.514601	14.580353	7.485643	12.813915	7.413248	11.061956	7.225021	9.324476	6.892004	7.615954	6.443155	5.965348	5.7916	4.387137	5.009734	2.953716	3.981725	1.838833	2.60622	3.199859	3.576313	4.63328	4.300263	6.139096	4.807028	7.688349	5.183482	9.281039	5.400667	10.873729	5.487541	12.466419	5.444104	14.059109	5.313793	15.651799	5.169003
huayao60330	15.886488	7.830972	14.10417	7.985346	12.307818	8.013414	10.5255	7.887108	8.757216	7.634496	7.017	7.185408	5.346954	6.539844	3.78918	5.655702	2.38578	4.56105	1.249026	3.185718	2.610324	4.252302	4.06986	5.010138	5.6136	5.6136	7.199442	6.062688	8.827386	6.3153	10.469364	6.441606	12.111342	6.427572	13.75332	6.203028	15.36723	5.89428
huayao60333	14.81016	6.00992	13.17353	6.03675	11.5369	6.06358	9.886855	5.98309	8.26364	5.781865	6.667255	5.41966	5.137945	4.842815	3.67571	4.10499	2.30738	3.206185	1.059785	2.132985	2.44153	2.89764	3.86352	3.46107	5.298925	3.94401	6.78799	4.2928	8.29047	4.520855	9.806365	4.5611	11.32226	4.45378	12.838155	4.306215	14.32722	4.011085
huayao0256	13.035024	5.174208	11.542464	5.373216	10.049904	5.572224	8.557344	5.572224	7.064784	5.572224	5.671728	5.373216	4.179168	4.875696	2.786112	4.378176	1.592064	3.582144	0.49752	2.587104	1.791072	3.283632	2.98512	3.781152	4.278672	4.179168	5.671728	4.378176	6.96528	4.378176	8.358336	4.278672	9.651888	4.079664	11.044944	3.781152	12.338496	3.48264
huayao79043	13.035024	5.373216	11.542464	5.572224	10.149408	5.572224	8.656848	5.572224	7.164288	5.373216	5.771232	4.9752	4.378176	4.47768	3.084624	3.880656	1.890576	3.084624	0.895536	1.99008	2.189088	2.786112	3.48264	3.383136	4.776192	3.781152	6.069744	4.079664	7.363296	4.179168	8.756352	4.378176	10.049904	4.278672	11.44296	4.079664	12.736512	3.781152
lanhou003400	16.470174	8.344161	16.688322	9.871197	16.797396	11.416412	16.833754	12.961627	16.779217	14.506842	16.579248	16.052057	16.288384	17.560914	15.81573	19.033413	15.197644	20.469554	14.415947	21.796621	14.834064	20.378659	15.179465	18.978876	15.433971	17.542735	15.561224	16.088415	15.561224	14.634095	15.488508	13.179775	15.324897	11.725455	15.034033	10.307493	14.615916	8.90771
lanhou005618	13.978604	13.145682	12.566258	13.181896	11.135805	13.145682	9.723459	12.982719	8.32922	12.765435	6.953088	12.385188	5.631277	11.896299	4.34568	11.280661	3.150618	10.50206	2.100412	9.560496	3.313581	10.085599	4.52675	10.610702	5.758026	11.081484	7.025516	11.425517	8.32922	11.606587	9.632924	11.733336	10.954735	11.715229	12.258439	11.534159	13.544036	11.262554
lanhou005619	15.724835	9.707586	15.942983	11.125548	16.070236	12.54351	16.106594	13.961472	15.99752	15.379434	15.743014	16.779217	15.361255	18.160821	14.852243	19.487888	14.125083	20.72406	13.216133	21.8148	13.797861	20.614986	14.197799	19.378814	14.470484	18.106284	14.634095	16.797396	14.688632	15.506687	14.634095	14.197799	14.488663	12.888911	14.143262	11.63456	13.761503	10.380209
lanhou008018	16.57012	14.493864	14.992964	14.593684	13.415808	14.57372	11.858616	14.4739	10.28146	14.254296	8.744232	13.914908	7.246932	13.415808	5.829488	12.737032	4.4919	11.898544	3.413844	10.760596	4.631648	11.619048	5.9892	12.237932	7.38668	12.697104	8.844052	13.036492	10.301424	13.27606	11.77876	13.335952	13.256096	13.296024	14.713468	13.07642	16.17084	12.77696
lanhou009306	13.43805	14.22585	12.13515	14.43795	10.8171	14.6046	9.4839	14.68035	8.16585	14.6046	6.8478	14.40765	5.56005	14.10465	4.31775	13.6653	3.1209	13.07445	2.0604	12.28665	3.22695	12.74115	4.37835	13.16535	5.59035	13.3926	6.8175	13.5744	8.04465	13.635	9.2718	13.5441	10.49895	13.3926	11.71095	13.16535	12.89265	12.80175
lanhou009310	13.115574	13.459428	11.78928	13.574046	10.446612	13.721412	9.120318	13.737786	7.77765	13.639542	6.46773	13.393932	5.190558	13.01733	3.946134	12.509736	2.799954	11.822028	1.80114	10.937832	2.94732	11.478174	4.109874	11.969394	5.32155	12.313248	6.5496	12.509736	7.810398	12.624354	9.071196	12.657102	10.31562	12.575232	11.560044	12.427866	12.788094	12.149508
lanhou009312	13.09182	15.834868	11.702484	15.923928	10.33096	15.94174	8.941624	15.85268	7.5701	15.692372	6.216388	15.40738	4.880488	14.997704	3.598024	14.481156	2.386808	13.8043	1.3359	12.9137	2.511492	13.483684	3.687084	13.964608	4.933924	14.303036	6.198576	14.51678	7.48104	14.60584	8.763504	14.641464	10.045968	14.570216	11.31062	14.356472	12.539648	14.018044
lanhou009313	15.567336	8.684184	15.727824	10.2534	15.816984	11.822616	15.745656	13.391832	15.460344	14.943216	15.103704	16.476768	14.568744	17.956824	13.855464	19.365552	12.963864	20.667288	11.822616	21.737208	12.642888	20.488968	13.302672	19.187232	13.855464	17.814168	14.194272	16.387608	14.426088	14.943216	14.497416	13.480992	14.497416	12.000936	14.408256	10.538712	14.122944	9.09432
lanhou009691	13.991572	14.99097	12.630323	14.973739	11.269074	14.904815	9.925056	14.732505	8.581038	14.508502	7.271482	14.163882	5.996388	13.681414	4.772987	13.09556	3.601279	12.389089	2.532957	11.562001	3.756358	12.078931	4.928066	12.630323	6.151467	13.09556	7.40933	13.457411	8.684424	13.715876	9.976749	13.853724	11.286305	13.836493	12.595861	13.7848	13.888186	13.681414
lanhou009692	15.835608	14.500944	14.356656	14.645232	12.877704	14.69934	11.398752	14.69934	9.9198	14.573088	8.458884	14.320584	7.016004	13.959864	5.59116	13.527	4.256496	12.89574	3.012012	12.08412	4.346676	12.516984	5.663304	12.967884	7.016004	13.25646	8.38674	13.382712	9.775512	13.43682	11.164284	13.328604	12.53502	13.130208	13.905756	12.913776	15.24042	12.571092
lanhou009693	14.693764	16.47034	13.361332	16.544364	12.0289	16.581376	10.696468	16.544364	9.382542	16.396316	8.087122	16.081714	6.791702	15.711594	5.588812	15.137908	4.422934	14.490198	3.442116	13.60191	4.570982	14.15709	5.718354	14.656752	6.884232	15.063884	8.105628	15.304462	9.34553	15.396992	10.585432	15.35998	11.825334	15.322968	13.04673	15.100896	14.24962	14.823306
lanhou012123	12.367932	12.521762	11.07576	12.721741	9.768205	12.798656	8.46065	12.814039	7.168478	12.706358	5.876306	12.490996	4.6149	12.15257	3.38426	11.721846	2.215152	11.137292	1.307555	10.198929	2.368982	10.783483	3.507324	11.137292	4.691815	11.352654	5.876306	11.491101	7.07618	11.568016	8.276054	11.491101	9.460545	11.337271	10.645036	11.121909	11.783378	10.7681
lanhou012124	16.140016	8.784168	16.407826	10.123218	16.550658	11.462268	16.60422	12.819172	16.51495	14.176076	16.33641	15.515126	16.015038	16.836322	15.586542	18.12181	15.015214	19.353736	14.086806	20.317852	14.693842	19.175196	15.1759	17.996832	15.425856	16.747052	15.497272	15.461564	15.479418	14.19393	15.425856	12.908442	15.283024	11.640808	15.050922	10.391028	14.64028	9.176956
lanhou013729	12.800074	15.089256	11.478152	15.137619	10.15623	15.15374	8.834308	15.121498	7.528507	14.944167	6.238827	14.637868	4.965268	14.250964	3.756193	13.735092	2.595481	13.106373	1.579858	12.25196	2.772812	12.751711	3.965766	13.154736	5.207083	13.493277	6.4484	13.751213	7.705838	13.976907	8.979397	14.105875	10.252956	14.073633	11.526515	14.057512	12.783953	13.912423
lanhou014489	15.76071	8.64297	15.811551	9.981783	15.76071	11.320596	15.642081	12.659409	15.404823	13.981275	15.08283	15.269247	14.625261	16.540272	14.082957	17.760456	13.422024	18.929799	12.54078	19.929672	13.167819	18.794223	13.710123	17.62488	14.116851	16.404696	14.438844	15.167565	14.642208	13.89654	14.794731	12.625515	14.845572	11.337543	14.879466	10.049571	14.726943	8.778546
lanhou017790	15.449666	7.918357	15.385158	9.176263	15.207761	10.434169	14.965856	11.659821	14.659443	12.885473	14.240141	14.078871	13.691823	15.207761	13.06287	16.304397	12.321028	17.320398	11.321154	18.094494	12.079123	17.143001	12.691949	16.110873	13.143505	14.99811	13.498299	13.853093	13.772458	12.675822	13.982109	11.498551	14.078871	10.305153	14.175633	9.095628	14.111125	7.90223
lanhou017791	12.8772	13.85832	11.54568	13.98096	10.19664	14.016	8.8476	13.98096	7.51608	13.78824	6.2196	13.47288	4.94064	13.03488	3.69672	12.50928	2.55792	11.826	1.54176	10.93248	2.68056	11.54568	3.83688	12.03624	5.06328	12.38664	6.3072	12.64944	7.56864	12.82464	8.83008	12.82464	10.09152	12.75456	11.35296	12.57936	12.59688	12.31656
lanhou017792	13.791618	14.497556	12.414178	14.497556	11.01952	14.411466	9.64208	14.273722	8.281858	14.03267	6.956072	13.636656	5.664722	13.137334	4.442244	12.500268	3.27142	11.742676	2.255558	10.812904	3.409164	11.484406	4.56277	12.104254	5.802466	12.551922	7.076598	12.844628	8.385166	13.034026	9.693734	13.08568	11.01952	13.068462	12.328088	12.947936	13.619438	12.724102
lanhou017793	18.227196	9.748089	18.26565	11.209341	18.304104	12.651366	18.207969	14.112618	18.015699	15.554643	17.669613	16.958214	17.227392	18.342558	16.631355	19.669221	15.881502	20.918976	14.80479	21.880326	15.593097	20.726706	16.189134	19.496178	16.708263	18.227196	16.958214	16.862079	17.073576	15.496962	17.073576	14.131845	16.977441	12.747501	16.765944	11.382384	16.439085	10.055721
lanhou017794	14.008553	16.566342	12.636494	16.60022	11.247496	16.651037	9.875437	16.498586	8.520317	16.329196	7.148258	16.09205	5.827016	15.702453	4.57353	15.143466	3.320044	14.56754	2.269826	13.669773	3.472495	14.245699	4.692103	14.703052	5.962528	15.092649	7.266831	15.228161	8.571134	15.346734	9.875437	15.431429	11.196679	15.397551	12.500982	15.278978	13.805285	15.092649
lanhou017795	16.507403	11.068992	16.738007	12.471833	16.776441	13.913108	16.71879	15.335166	16.622705	16.757224	16.296016	18.140848	15.892459	19.524472	15.335166	20.831228	14.624137	22.080333	13.701721	23.156485	14.297448	21.965031	14.835524	20.75436	15.162213	19.466821	15.315949	18.160065	15.392817	16.834092	15.3736	15.508119	15.258298	14.201363	14.950826	12.913824	14.566486	11.645502
lanhou017796	16.75274	9.17585	16.82542	10.55677	16.78908	11.93769	16.69823	13.31861	16.49836	14.69953	16.18947	16.04411	15.77156	17.37052	15.17195	18.60608	14.42698	19.76896	13.40946	20.7138	14.15443	19.6236	14.75404	18.47889	15.17195	17.24333	15.42633	15.97143	15.55352	14.68136	15.51718	13.39129	15.35365	12.10122	15.11744	10.81115	14.88123	9.53925
lanhou017797	14.023824	6.073915	14.346741	7.442468	14.546642	8.826398	14.654281	10.241082	14.654281	11.640389	14.531265	13.039696	14.30061	14.423626	13.946939	15.792179	13.37799	17.06847	12.532255	18.190991	13.085827	16.976208	13.408744	15.699917	13.608645	14.408249	13.639399	13.085827	13.577891	11.763405	13.408744	10.45636	13.116581	9.180069	12.624517	7.965286	12.101699	6.750503
lanhou017798	14.834844	8.121504	14.916714	9.49692	14.965836	10.872336	14.949462	12.264126	14.802096	13.623168	14.589234	14.998584	14.261754	16.324878	13.770534	17.618424	13.213818	18.879222	12.313248	19.927158	12.902712	18.764604	13.34481	17.536554	13.59042	16.275756	13.688664	14.98221	13.721412	13.688664	13.67229	12.395118	13.524924	11.101572	13.246566	9.840774	12.968208	8.579976
lanhou019663	16.280616	9.18348	16.22712	10.449552	16.120128	11.715624	15.906144	12.981696	15.620832	14.212104	15.228528	15.42468	14.729232	16.601592	14.105112	17.707176	13.302672	18.705768	12.321912	19.508208	13.035192	18.527448	13.605816	17.457528	14.015952	16.334112	14.372592	15.175032	14.62224	13.99812	14.764896	12.803376	14.836224	11.608632	14.854056	10.396056	14.836224	9.201312
lanhou019664	15.979851	8.893287	16.278048	10.208862	16.506081	11.524437	16.593786	12.857553	16.646409	14.20821	16.523622	15.541326	16.260507	16.856901	15.874605	18.137394	15.348375	19.365264	14.611653	20.470347	15.102801	19.2951	15.418539	18.084771	15.576408	16.83936	15.664113	15.576408	15.593949	14.330997	15.43608	13.085586	15.190506	11.857716	14.892309	10.629846	14.576571	9.419517
lanhou002909	14.56031	13.961195	13.18053	14.033815	11.80075	14.08828	10.42097	13.997505	9.059345	13.7978	7.69772	13.525475	6.372405	13.126065	5.101555	12.581415	3.903325	11.90968	2.86849	10.983775	4.03041	11.6192	5.283105	12.01861	6.553955	12.399865	7.84296	12.581415	9.15012	12.690345	10.475435	12.74481	11.782595	12.74481	13.089755	12.654035	14.396915	12.49064
lanhou089028	14.16334	15.30972	12.79508	15.91989	11.38984	16.47459	9.92913	16.86288	8.46842	17.15872	6.97073	17.32513	5.47304	17.28815	3.97535	17.12174	2.49615	16.80741	1.23883	15.99385	2.57011	16.51157	3.95686	16.641	5.3621	16.58553	6.74885	16.40063	8.1356	16.12328	9.48537	15.77197	10.79816	15.25425	12.11095	14.73653	13.29431	13.99693
lanhou003399	13.766805	6.84554	12.4189	6.9667	11.05585	7.05757	9.707945	7.05757	8.36004	6.921265	7.012135	6.69409	5.69452	6.376045	4.407195	5.951985	3.165305	5.406765	2.05972	4.63437	3.347045	4.99785	4.588935	5.36133	5.830825	5.649085	7.103005	5.81568	8.39033	5.90655	9.677655	5.921695	10.96498	5.861115	12.23716	5.72481	13.50934	5.51278
lanhou008020	12.336701	6.736181	10.952128	6.84508	9.551998	6.860637	8.167425	6.767295	6.782852	6.580611	5.429393	6.269471	4.107048	5.849432	2.831374	5.28938	1.680156	4.51153	0.700065	3.531439	1.851283	4.215947	3.018058	4.744885	4.247061	5.13381	5.522735	5.382722	6.798409	5.538292	8.08964	5.584963	9.380871	5.538292	10.656545	5.413836	11.916662	5.13381
lanhou008021	11.31872	5.444096	10.0688	5.582976	8.81888	5.62464	7.555072	5.596864	6.305152	5.444096	5.083008	5.180224	3.88864	4.763584	2.763712	4.221952	1.708224	3.54144	0.819392	2.652608	1.860992	3.291456	2.930368	3.74976	4.02752	4.09696	5.180224	4.30528	6.332928	4.402496	7.49952	4.388608	8.666112	4.319168	9.818816	4.180288	10.957632	3.95808
lanhou0100577	10.90276	5.497448	9.797128	5.666364	8.67614	5.743144	7.555152	5.743144	6.434164	5.68172	5.313176	5.543516	4.207544	5.328532	3.132624	5.021412	2.119128	4.545376	1.182412	3.931136	2.241976	4.2229	3.22476	4.483952	4.238256	4.591444	5.251752	4.622156	6.265248	4.6068	7.278744	4.53002	8.276884	4.345748	9.275024	4.115408	10.227096	3.777576
lanhou0100582	13.087046	6.621608	11.775218	6.965182	10.447773	7.199437	9.104711	7.355607	7.746032	7.386841	6.40297	7.324373	5.059908	7.168203	3.732463	6.887097	2.451869	6.465438	1.24936	5.840758	2.49872	6.121864	3.732463	6.278034	4.981823	6.324885	6.215566	6.324885	7.464926	6.215566	8.683052	5.981311	9.901178	5.715822	11.072453	5.278546	12.212494	4.794419
lanhou011049	11.933056	4.868912	10.638432	5.178496	9.35788	5.474008	8.035112	5.656944	6.712344	5.755448	5.389576	5.741376	4.066808	5.614728	2.772184	5.34736	1.519776	4.911128	0.379944	4.277888	1.674568	4.587472	2.898832	4.840768	4.15124	4.981488	5.403648	4.967416	6.641984	4.840768	7.894392	4.629688	9.104584	4.334176	10.314776	3.982376	11.510896	3.602432
lanhou011050	16.953712	7.440224	15.556832	7.749008	14.145248	7.998976	12.71896	8.190128	11.292672	8.23424	9.866384	8.204832	8.440096	8.028384	7.028512	7.734304	5.675744	7.307888	4.440608	6.587392	5.778672	6.9844	7.087328	7.234368	8.410688	7.307888	9.748752	7.293184	11.057408	7.116736	12.366064	6.866768	13.645312	6.513872	14.909856	6.116864	16.130288	5.58752
lanhou013730	12.46226	6.289094	11.085615	6.129693	9.70897	5.926819	8.346816	5.622508	7.028135	5.202269	5.752927	4.666102	4.521192	4.028498	3.361912	3.260475	2.31856	2.347542	1.521555	1.217244	2.550416	2.086704	3.637241	2.782272	4.78203	3.376403	5.970292	3.883588	7.216518	4.231372	8.477235	4.521192	9.766934	4.680593	11.056633	4.724066	12.346332	4.709575
lanhou020558	12.923843	5.072644	11.612935	5.186636	10.316276	5.215134	9.005368	5.12964	7.708709	4.944403	6.440548	4.630925	5.215134	4.174957	4.018218	3.633495	2.892547	2.978041	1.909366	2.123101	3.063535	2.678812	4.189206	3.163278	5.343375	3.548001	6.540291	3.804483	7.751456	3.961222	8.97687	4.018218	10.188035	3.975471	11.3992	3.804483	12.610365	3.619246
lanhou0500574	12.567911	6.122434	11.260356	6.476243	9.937418	6.706988	8.599097	6.845435	7.245393	6.845435	5.907072	6.753137	4.584134	6.537775	3.276579	6.168583	2.030556	5.676327	0.892214	4.953326	2.138237	5.430199	3.368877	5.722476	4.6149	5.922455	5.860923	5.983987	7.122329	5.907072	8.383735	5.768625	9.614375	5.53788	10.845015	5.23022	12.014123	4.784113
lanhou0500575	12.487275	5.69595	11.085195	5.681345	9.69772	5.60832	8.310245	5.43306	6.966585	5.097145	5.63753	4.6736	4.35229	4.133215	3.140075	3.432175	2.030095	2.59969	1.066165	1.591945	2.16154	2.380615	3.32994	2.97942	4.52755	3.47599	5.78358	3.82651	7.06882	4.0894	8.368665	4.23545	9.66851	4.29387	10.968355	4.250055	12.2682	4.104005
lanhou0500576	12.0393	5.0421	10.7457	5.2479	9.4521	5.4096	8.1585	5.4978	6.8502	5.4831	5.5419	5.3361	4.2777	5.0568	3.0135	4.7187	1.8081	4.2042	0.7056	3.5133	1.911	3.9102	3.1017	4.2189	4.3071	4.4541	5.5272	4.5276	6.762	4.5129	7.9821	4.4247	9.2022	4.2483	10.3929	3.9543	11.5689	3.6015
lanhou0500580	11.906291	7.105604	10.614363	7.04688	9.322435	6.914751	8.045188	6.694536	6.782622	6.371554	5.564099	5.945805	4.374938	5.43197	3.244501	4.786006	2.20215	4.022594	1.291928	3.097691	2.393003	3.728974	3.450035	4.330895	4.565791	4.815368	5.72559	5.13835	6.914751	5.402608	8.118593	5.564099	9.337116	5.652185	10.540958	5.696228	11.759481	5.622823
lanhou0500581	13.597824	7.065536	12.16472	7.265504	10.731616	7.398816	9.281848	7.465472	7.83208	7.398816	6.398976	7.215512	4.982536	6.91556	3.616088	6.465632	2.299632	5.849064	1.183144	4.949208	2.4996	5.465792	3.782728	5.849064	5.08252	6.149016	6.41564	6.249	7.74876	6.265664	9.08188	6.16568	10.415	5.949048	11.714792	5.699088	13.014584	5.365808
lanhou30092	12.240092	5.028279	11.025309	5.274311	9.795149	5.474212	8.564989	5.612605	7.334829	5.658736	6.089292	5.566474	4.874509	5.351196	3.675103	5.043656	2.537205	4.566969	1.491569	3.905758	2.660221	4.290183	3.767365	4.536215	4.905263	4.659231	6.058538	4.705362	7.196436	4.643854	8.318957	4.490084	9.441478	4.274806	10.548622	3.967266	11.640389	3.644349
lanhou33627	12.862225	6.19353	11.4695	6.177145	10.076775	6.12799	8.68405	5.99691	7.34048	5.685595	6.013295	5.259585	4.71888	4.71888	3.50639	4.06348	2.35944	3.277	1.458265	2.244745	2.572445	3.04761	3.73578	3.6047	4.931885	4.06348	6.16076	4.407565	7.43879	4.604185	8.71682	4.768035	9.99485	4.81719	11.27288	4.78442	12.55091	4.62057
lanhou33628	12.09525	5.837974	10.676074	5.886355	9.273025	5.934736	7.853849	5.886355	6.4508	5.676704	5.080005	5.354164	3.741464	4.902608	2.467431	4.305909	1.257906	3.564067	0.225778	2.628701	1.435303	3.289908	2.644828	3.822099	3.902734	4.19302	5.176767	4.451052	6.483054	4.596195	7.805468	4.67683	9.111755	4.612322	10.401915	4.434925	11.692075	4.144639
lanhou33630	11.70099	5.057745	10.448445	5.10531	9.180045	5.089455	7.9275	4.97847	6.69081	4.772355	5.469975	4.455255	4.28085	4.02717	3.13929	3.503955	2.06115	2.8539	1.157415	1.981875	2.235555	2.60022	3.32955	3.028305	4.455255	3.36126	5.58096	3.64665	6.75423	3.789345	7.911645	3.83691	9.084915	3.83691	10.258185	3.74178	11.4156	3.58323
lanhou36102	13.352505	5.236569	11.9352	5.341002	10.502976	5.400678	9.070752	5.385759	7.653447	5.251488	6.251061	4.997865	4.878513	4.62489	3.535803	4.132563	2.267688	3.491046	1.118925	2.655582	2.431797	3.088233	3.699912	3.476127	4.982946	3.774507	6.310737	3.87894	7.638528	3.893859	8.9514	3.893859	10.279191	3.72975	11.577144	3.461208	12.860178	3.147909
lanhou36103	13.08696	6.05096	11.707904	6.149464	10.34292	6.177608	8.963864	6.107248	7.59888	5.91024	6.247968	5.6288	4.967416	5.150352	3.700936	4.615616	2.547032	3.855728	1.533848	2.926976	2.701824	3.616504	3.8698	4.15124	5.094064	4.559328	6.360544	4.840768	7.641096	4.981488	8.921648	5.037776	10.216272	5.009632	11.496824	4.840768	12.763304	4.615616
lanhou36104	12.681168	6.727568	11.282072	6.682916	9.868092	6.578728	8.48388	6.355468	7.129436	5.983368	5.80476	5.50708	4.53962	4.91172	3.334016	4.182404	2.247484	3.289364	1.280024	2.277252	2.411208	3.05122	3.542392	3.676348	4.718228	4.182404	5.9536	4.584272	7.203856	4.896836	8.468996	5.105212	9.763904	5.13498	11.058812	5.090328	12.338836	5.015908
lanhou36105	11.803524	8.089231	10.452872	8.089231	9.10222	8.030507	7.766249	7.898378	6.444959	7.63412	5.153031	7.267095	3.919827	6.723898	2.745347	6.048572	1.688315	5.226436	0.763412	4.242809	1.893849	4.903454	2.994924	5.476013	4.140042	5.945805	5.329203	6.283468	6.533045	6.518364	7.766249	6.577088	8.999453	6.547726	10.232657	6.45964	11.465861	6.327511
lanhou47033	12.054552	5.594625	10.711842	5.743815	9.369132	5.803491	8.041341	5.743815	6.698631	5.564787	5.400678	5.266407	4.132563	4.803918	2.939043	4.192239	1.864875	3.386613	0.954816	2.401959	2.058822	3.13299	3.147909	3.714831	4.296672	4.162401	5.505111	4.460781	6.728469	4.609971	7.951827	4.729323	9.190104	4.684566	10.413462	4.565214	11.621901	4.281753
lanhou47034	11.906442	5.53788	10.645036	5.507114	9.399013	5.476348	8.15299	5.337901	6.906967	5.107156	5.707093	4.799496	4.522602	4.384155	3.368877	3.861133	2.30745	3.215047	1.38447	2.368982	2.492046	2.861238	3.568856	3.276579	4.661049	3.630388	5.768625	3.876516	6.92235	3.99958	8.060692	4.091878	9.199034	4.076495	10.352759	3.99958	11.475718	3.799601
lanhou47035	12.3016	6.565979	11.025309	6.888896	9.718264	7.07342	8.411219	7.211813	7.088797	7.22719	5.781752	7.088797	4.490084	6.858142	3.22917	6.473717	2.029764	5.935522	0.968751	5.151295	2.122026	5.674113	3.306055	5.904768	4.520838	6.073915	5.720244	6.135423	6.950404	6.073915	8.14981	5.950899	9.364593	5.797129	10.533245	5.474212	11.68652	5.07441
lanhou47036	11.621715	4.91505	10.321605	5.057745	9.00564	5.10531	7.689675	5.10531	6.389565	4.94676	5.10531	4.708935	3.852765	4.360125	2.63193	3.852765	1.506225	3.20271	0.554925	2.31483	1.728195	2.964885	2.838045	3.472245	4.02717	3.77349	5.23215	3.979605	6.43713	4.106445	7.657965	4.138155	8.8788	4.02717	10.08378	3.83691	11.28876	3.630795
lanhou47037	13.13622	5.83832	11.83529	5.93351	10.518495	5.99697	9.2017	5.93351	7.90077	5.77486	6.63157	5.48929	5.378235	5.092665	4.18836	4.56912	3.061945	3.87106	2.078315	3.01435	3.220595	3.58549	4.331145	4.077305	5.473425	4.458065	6.679165	4.63258	7.884905	4.7595	9.090645	4.743635	10.296385	4.56912	11.502125	4.394605	12.692	4.15663
lanhou47038	13.126068	5.727092	11.82769	5.816022	10.529312	5.851594	9.230934	5.762664	7.932556	5.567018	6.66975	5.264656	5.442516	4.837792	4.250854	4.286426	3.148122	3.610558	2.187678	2.739044	3.37934	3.29041	4.464286	3.752846	5.60259	4.126352	6.75868	4.393142	7.932556	4.517644	9.124218	4.553216	10.31588	4.53543	11.489756	4.393142	12.645846	4.126352
lanhou59655	11.880903	4.469406	10.626897	4.549791	9.388968	4.646253	8.134962	4.581945	6.880956	4.485483	5.659104	4.276482	4.453329	3.938865	3.279708	3.472632	2.170395	2.89386	1.270083	2.073933	2.379396	2.57232	3.456555	2.926014	4.565868	3.151092	5.691258	3.295785	6.816648	3.344016	7.958115	3.311862	9.083505	3.247554	10.192818	3.006399	11.286054	2.700936
lanhou59656	12.45303	6.63732	11.05146	6.68565	9.64989	6.63732	8.24832	6.49233	6.87897	6.21846	5.54184	5.7996	4.23693	5.26797	3.02868	4.55913	1.90098	3.72141	1.03104	2.62593	2.12652	3.43143	3.25422	4.05972	4.46247	4.49469	5.71905	4.80078	7.00785	4.9941	8.29665	5.07465	9.60156	5.10687	10.89036	4.9941	12.16305	4.78467
lanhou61035	11.431135	10.97888	10.121155	10.72936	8.811175	10.41746	7.54798	9.996395	6.33157	9.41938	5.17754	8.76439	4.0547	8.031425	3.05662	7.14251	2.15211	6.160025	1.49712	5.005995	2.46401	6.004075	3.4309	6.73704	4.444575	7.39203	5.52063	7.95345	6.659065	8.35892	7.813095	8.7332	8.98272	9.0451	10.183535	9.185455	11.399945	9.247835
lanhou61036	11.306708	8.683052	9.963646	8.480031	8.636201	8.214542	7.324373	7.855351	6.043779	7.386841	4.825653	6.793395	3.638761	6.121864	2.592422	5.278546	1.639785	4.310292	0.983871	3.1234	1.87404	4.091654	2.889145	4.825653	3.951101	5.481567	5.091142	5.996928	6.293651	6.371736	7.511777	6.684076	8.74552	6.887097	10.010497	6.980799	11.259857	7.02765
lanhou61038	12.35696	6.7732	11.00232	6.75668	9.6642	6.6906	8.32608	6.57496	7.00448	6.34368	5.6994	5.96372	4.4604	5.48464	3.23792	4.90644	2.13108	4.13	1.18944	3.18836	2.37888	3.78308	3.50224	4.2952	4.67516	4.67516	5.88112	4.92296	7.1036	5.13772	8.32608	5.18728	9.56508	5.2038	10.78756	5.13772	12.01004	4.97252
lanhou61662	13.036625	6.391671	11.665917	6.615156	10.28031	6.734348	8.894703	6.734348	7.523995	6.585358	6.168186	6.317176	4.842175	5.885105	3.57576	5.333842	2.38384	4.61869	1.34091	3.709851	2.53283	4.32071	3.709851	4.797478	4.931569	5.155054	6.183085	5.378539	7.434601	5.497731	8.715915	5.497731	9.98233	5.423236	11.233846	5.229549	12.485362	5.020963
lanhou61663	13.054861	6.976753	11.780419	7.074787	10.489638	7.107465	9.198857	7.091126	7.924415	7.02577	6.649973	6.829702	5.408209	6.5356	4.182784	6.127125	3.006376	5.620616	1.977019	4.869022	3.218783	5.293836	4.378852	5.636955	5.55526	5.88204	6.764346	5.980074	7.973432	6.012752	9.166179	6.012752	10.375265	5.980074	11.584351	5.88204	12.777098	5.685972
lanhou61664	14.087524	7.160252	12.73624	7.672808	11.322828	8.045576	9.909416	8.340684	8.46494	8.527068	7.020464	8.573664	5.575988	8.496004	4.147044	8.278556	2.749164	7.874724	1.506604	7.14472	2.87342	7.45536	4.209172	7.641744	5.544924	7.68834	6.865144	7.548552	8.185364	7.30004	9.490052	7.020464	10.748144	6.570036	11.975172	6.041948	13.186668	5.467264
lanhou61665	14.35303	5.692831	12.9016	5.870228	11.434043	5.999244	9.966486	6.031498	8.498929	5.918609	7.047499	5.725085	5.612196	5.386418	4.225274	4.934862	2.886733	4.322036	1.741716	3.435051	3.06413	3.983369	4.370417	4.370417	5.708958	4.628449	7.063626	4.741338	8.418294	4.725211	9.772962	4.628449	11.12763	4.51556	12.466171	4.305909	13.788585	4.015623
lanhou61682	11.954124	6.095076	10.773984	6.10896	9.593844	6.081192	8.413704	5.997888	7.247448	5.789628	6.095076	5.498064	4.984356	5.095428	3.929172	4.553952	2.957292	3.901404	2.096484	3.082248	3.1239	3.623724	4.09578	4.109664	5.123196	4.484532	6.192264	4.734444	7.261332	4.914936	8.358168	4.970472	9.44112	4.984356	10.537956	4.942704	11.607024	4.776096
lanhouIOZ-65733	11.730411	7.295537	10.410105	7.244756	9.106726	7.126267	7.803347	6.923143	6.533822	6.584603	5.298151	6.161428	4.096334	5.619764	2.962225	4.959611	1.912751	4.164042	1.167963	3.131495	2.149729	4.011699	3.182276	4.621071	4.316385	5.061173	5.467421	5.467421	6.669238	5.721326	7.871055	5.941377	9.072872	6.059866	10.291616	6.144501	11.51036	6.110647
lanhouIOZ-65816	12.59795	5.95232	11.26206	6.13833	9.92617	6.29052	8.59028	6.34125	7.25439	6.29052	5.9185	6.10451	4.61643	5.80013	3.34818	5.37738	2.14757	4.78553	1.11606	3.92312	2.31667	4.53188	3.50037	4.98845	4.71789	5.27592	5.96923	5.37738	7.23748	5.4112	8.48882	5.29283	9.74016	5.14064	10.97459	4.88699	12.19211	4.5657
lanhouIOZ-65850	12.35136	6.705024	10.969184	6.69032	9.572304	6.6168	8.204832	6.410944	6.852064	6.10216	5.528704	5.675744	4.249456	5.1464	3.043728	4.470016	1.926224	3.661296	1.058688	2.617312	2.190896	3.38192	3.278992	3.999488	4.470016	4.396496	5.675744	4.734688	6.925584	4.911136	8.175424	4.99936	9.425264	5.043472	10.675104	4.969952	11.91024	4.764096
lanhou730106	12.040707	6.605991	10.853815	6.699693	9.651306	6.762161	8.448797	6.793395	7.246288	6.809012	6.075013	6.621608	4.888121	6.40297	3.74808	6.059396	2.639273	5.606503	1.624168	4.966206	2.779826	5.278546	3.857399	5.512801	4.966206	5.668971	6.075013	5.731439	7.18382	5.762673	8.292627	5.700205	9.401434	5.528418	10.494624	5.356631	11.587814	5.122376
lanhou730022	14.516187	6.280899	13.113801	6.340575	11.711415	6.340575	10.309029	6.26598	8.921562	6.057114	7.534095	5.773653	6.206304	5.311164	4.938189	4.714404	3.714831	4.02813	2.625744	3.162828	3.893859	3.699912	5.102298	4.192239	6.355494	4.595052	7.638528	4.848675	8.936481	4.968027	10.249353	5.012784	11.562225	4.968027	12.860178	4.863594	14.143212	4.580133
lanhou730094	11.6352	6.25695	10.3626	6.1812	9.09	6.0903	7.8174	5.9388	6.5751	5.65095	5.34795	5.28735	4.16625	4.80255	3.0603	4.16625	2.01495	3.4239	1.1514	2.49975	2.22705	3.1512	3.25725	3.74205	4.3632	4.13595	5.5146	4.40865	6.666	4.65105	7.8477	4.8177	9.01425	4.9086	10.19595	4.89345	11.37765	4.80255
lanhou730093	14.046352	7.668632	12.632496	7.83768	11.203272	7.945256	9.789416	7.945256	8.360192	7.806944	6.961704	7.591792	5.593952	7.207592	4.256936	6.68508	2.99676	6.024256	1.890264	5.132912	3.22728	5.68616	4.472088	6.131832	5.763	6.485296	7.06928	6.669712	8.406296	6.777288	9.727944	6.869496	11.06496	6.777288	12.386608	6.623608	13.692888	6.393088
lanhou730064	12.26445	4.667924	10.985974	4.816584	9.722364	4.920646	8.429022	4.90578	7.165412	4.801718	5.901802	4.563862	4.68279	4.192212	3.49351	3.701634	2.393426	3.062396	1.397404	2.259632	2.52722	2.779942	3.64217	3.19619	4.786852	3.478644	5.961266	3.671902	7.150546	3.701634	8.339826	3.64217	9.51424	3.463778	10.673788	3.240788	11.833336	2.958334
lanhou73395	11.323632	7.243794	10.088579	6.994008	8.853526	6.730345	7.646227	6.38342	6.466682	5.953233	5.314891	5.425907	4.232485	4.801442	3.219464	4.052084	2.275828	3.219464	1.554224	2.192566	2.49786	2.969678	3.483127	3.594143	4.496148	4.1631	5.564677	4.593287	6.674837	4.926335	7.812751	5.217752	8.950665	5.453661	10.102456	5.592431	11.254247	5.675693
lanhou730115	12.178335	6.631209	10.784514	6.75792	9.376614	6.828315	7.982793	6.75792	6.588972	6.603051	5.237388	6.251076	3.899883	5.800548	2.632773	5.195151	1.450137	4.448964	0.394212	3.533829	1.647243	4.125147	2.829879	4.688307	4.054752	5.110677	5.321862	5.406336	6.631209	5.561205	7.926477	5.645679	9.235824	5.645679	10.531092	5.504889	11.798202	5.166993
lanhou730114	12.118792	6.387353	10.760113	6.465438	9.417051	6.434204	8.073989	6.309268	6.746544	6.043779	5.434716	5.700205	4.169739	5.200461	2.96723	4.591398	1.827189	3.857399	0.827701	2.951613	2.014593	3.560676	3.170251	4.06042	4.341526	4.497696	5.559652	4.810036	6.809012	4.99744	8.058372	5.091142	9.323349	5.122376	10.572709	5.028674	11.822069	4.872504
lanhou730107	12.294459	6.745757	10.829827	6.675342	9.379278	6.562678	7.942812	6.323267	6.520429	5.957109	5.154378	5.464204	3.816493	4.886801	2.563106	4.112236	1.436466	3.182758	0.464739	2.098367	1.647711	2.872932	2.802517	3.548916	4.013655	4.112236	5.295208	4.520643	6.590844	4.830469	7.928729	4.985382	9.266614	5.027631	10.590416	4.985382	11.928301	4.830469
lanhou73352	13.237415	6.224215	11.957506	6.294347	10.677597	6.294347	9.397688	6.224215	8.117779	6.083951	6.855403	5.838489	5.628093	5.487829	4.435849	4.996905	3.313737	4.400783	2.296823	3.629331	3.471534	4.155321	4.611179	4.505981	5.768357	4.786509	6.960601	4.926773	8.152845	4.996905	9.362622	5.014438	10.554866	5.014438	11.74711	4.961839	12.939354	4.804042
lanhou791018	16.668668	6.888896	14.992575	7.473222	13.285728	8.011417	11.548127	8.380465	9.779772	8.580366	7.99604	8.595743	6.227685	8.411219	4.505461	7.99604	2.860122	7.319452	1.307045	6.442963	2.906253	7.027289	4.505461	7.396337	6.135423	7.565484	7.780762	7.596238	9.395347	7.411714	11.009932	7.07342	12.578386	6.627487	14.085332	5.99703	15.515393	5.197426
lanhou780190	11.829168	4.92882	10.662912	5.303688	9.468888	5.567484	8.26098	5.76186	7.039188	5.803512	5.817396	5.76186	4.595604	5.62302	3.40158	5.34534	2.235324	4.970472	1.152372	4.415112	2.304744	4.665024	3.429348	4.873284	4.553952	4.984356	5.69244	4.970472	6.817044	4.817748	7.941648	4.623372	9.038484	4.317924	10.107552	3.929172	11.162736	3.512652
chawei014490	16.07102	17.66814	14.294224	17.628212	12.517428	17.528392	10.78056	17.189004	9.063656	16.729832	7.426608	16.051056	5.849452	15.232532	4.412044	14.214368	3.134348	12.9766	2.176076	11.4793	3.353952	12.637212	4.671576	13.57552	6.148912	14.254296	7.68614	14.793324	9.263296	15.17264	10.88038	15.412208	12.497464	15.531992	14.114548	15.57192	15.731632	15.412208
chawei014491	18.256348	9.038192	18.556288	10.59788	18.736252	12.177564	18.776244	13.777244	18.69626	15.376924	18.336332	16.916616	17.856428	18.436312	17.176564	19.876024	16.39672	21.275744	15.29694	22.415516	15.956808	21.09578	16.4967	19.736052	16.876624	18.316336	17.116576	16.876624	17.216556	15.416916	17.156568	13.957208	16.9966	12.4975	16.676664	11.077784	16.19676	9.69806
chawei017803	15.756848	9.19816	15.616876	10.877824	15.456908	12.577484	15.19696	14.237152	14.637072	15.836832	14.017196	17.416516	13.237352	18.916216	12.237552	20.275944	11.057788	21.4957	9.658068	22.455508	10.617876	21.215756	11.437712	19.89602	12.09758	18.4963	12.657468	17.036592	13.077384	15.556888	13.377324	14.017196	13.617276	12.4975	13.657268	10.937812	13.557288	9.39812
chawei016862	12.821585	6.721575	11.30381	6.605935	9.80049	6.41802	8.282715	6.18674	6.808305	5.83982	5.37726	5.31944	4.01849	4.65451	2.71754	3.859485	1.53223	2.905455	0.54929	1.749055	1.87915	2.57299	3.107825	3.252375	4.408775	3.81612	5.738635	4.24977	7.097405	4.59669	8.47063	4.9147	9.872765	5.00143	11.289355	4.986975	12.69149	4.94361
chawei10696	14.226234	4.317126	12.849969	4.737249	11.44473	5.055963	10.010517	5.244294	8.576304	5.287755	7.142091	5.200833	5.722365	4.940067	4.3461	4.534431	3.027783	3.940464	1.839849	3.143679	3.216114	3.592776	4.505457	3.897003	5.809287	4.099821	7.113117	4.128795	8.431434	4.041873	9.735264	3.810081	11.01012	3.491367	12.256002	3.071244	13.47291	2.564199
chawei10698	11.598608	5.242228	10.3559	5.3565	9.127476	5.413636	7.884768	5.3565	6.64206	5.227944	5.42792	4.985116	4.242348	4.628016	3.07106	4.199496	1.99976	3.571	1.057016	2.799664	2.21402	3.199616	3.299604	3.49958	4.413756	3.71384	5.542192	3.885248	6.670628	3.956668	7.799064	3.9281	8.9275	3.85668	10.041652	3.64242	11.155804	3.42816
chawei20448	11.849292	5.671456	10.605044	5.671456	9.360796	5.613584	8.131016	5.483372	6.901236	5.251884	5.700392	4.91912	4.528484	4.499548	3.414448	3.964232	2.372752	3.298704	1.4468	2.45956	2.560836	2.980408	3.645936	3.385512	4.759972	3.703808	5.888476	3.949764	7.031448	4.137848	8.188888	4.26806	9.346328	4.296996	10.503768	4.282528	11.661208	4.210188
chawei20449	10.967541	5.870943	9.827142	5.997654	8.686743	6.039891	7.546344	6.025812	6.405945	5.927259	5.279625	5.744232	4.167384	5.462652	3.111459	5.054361	2.083692	4.547517	1.224873	3.815409	2.39343	4.096989	3.393039	4.406727	4.448964	4.533438	5.504889	4.603833	6.546735	4.674228	7.60266	4.64607	8.658585	4.575675	9.71451	4.491201	10.756356	4.350411
chawei20450	11.633061	6.51915	10.314744	6.446715	9.010914	6.330819	7.721571	6.113514	6.446715	5.780313	5.200833	5.331216	4.012899	4.78071	2.926374	4.041873	1.941258	3.18714	1.115499	2.158563	2.115102	2.926374	3.201627	3.462393	4.288152	3.954951	5.447112	4.288152	6.620559	4.519944	7.808493	4.751736	8.996427	4.867632	10.198848	4.911093	11.401269	4.911093
chawei20451	11.68557	6.068049	10.390302	6.096207	9.109113	6.05397	7.827924	5.885022	6.560814	5.617521	5.335941	5.265546	4.139226	4.78686	2.984748	4.195542	1.914744	3.477513	0.999609	2.576457	2.196324	3.083301	3.280407	3.576066	4.420806	3.928041	5.575284	4.209621	6.743841	4.406727	7.940556	4.477122	9.123192	4.50528	10.305828	4.448964	11.488464	4.294095
chawei26567	13.321824	6.54328	11.880832	6.660912	10.43984	6.719728	8.998848	6.6168	7.57256	6.425648	6.17568	6.087456	4.808208	5.631632	3.484848	5.058176	2.27912	4.278864	1.293952	3.249584	2.587904	3.82304	3.82304	4.308272	5.087584	4.675872	6.39624	4.881728	7.704896	5.058176	9.028256	5.116992	10.351616	5.043472	11.660272	4.940544	12.968928	4.749392
chawei26568	13.449066	5.533656	12.037128	5.690538	10.62519	5.77611	9.19899	5.733324	7.801314	5.576442	6.403638	5.305464	5.034486	4.948914	3.70812	4.449744	2.453064	3.77943	1.326366	2.92371	2.624208	3.465666	3.879264	3.865002	5.177106	4.13598	6.474948	4.335648	7.787052	4.449744	9.099156	4.392696	10.425522	4.292862	11.723364	4.121718	13.021206	3.85074
chawei43336	12.600974	7.393847	11.220607	7.626186	9.84024	7.762856	8.446206	7.817524	7.052172	7.735522	5.671805	7.489516	4.332439	7.079506	3.075075	6.478158	1.927047	5.712806	0.95669	4.715115	2.077384	5.439466	3.266413	5.87681	4.496443	6.177484	5.767474	6.300487	7.024838	6.355155	8.295869	6.327821	9.553233	6.204818	10.783263	5.890477	11.999626	5.535135
chawei43337	11.850804	6.649011	10.526463	6.8265	9.188469	6.96303	7.850475	6.908418	6.512481	6.799194	5.18814	6.539787	3.918411	6.130197	2.689641	5.584077	1.583748	4.833162	0.587079	3.945717	1.733931	4.519143	2.839824	4.983345	4.000329	5.283711	5.18814	5.420241	6.375951	5.474853	7.577415	5.406588	8.765226	5.270058	9.939384	5.065263	11.099889	4.751244
chawei43338	13.2129	6.694536	11.7448	6.723898	10.262019	6.723898	8.793919	6.60645	7.355181	6.31283	5.945805	5.901762	4.580472	5.329203	3.303225	4.609834	2.143426	3.714293	1.218523	2.569175	2.378322	3.391311	3.582164	3.993232	4.84473	4.448343	6.136658	4.786006	7.472629	5.006221	8.8086	5.13835	10.159252	5.167712	11.495223	5.079626	12.831194	4.903454
chawei43339	13.209	8.76792	11.79528	9.12492	10.353	9.3534	8.89644	9.46764	7.43988	9.43908	5.9976	9.26772	4.58388	8.925	3.22728	8.39664	1.9992	7.61124	0.9282	6.62592	2.17056	7.29708	3.4272	7.73976	4.74096	8.01108	6.069	8.15388	7.41132	8.12532	8.75364	8.01108	10.0674	7.83972	11.38116	7.5684	12.68064	7.22568
chawei43340	13.078728	7.21968	11.648676	7.261332	10.218624	7.261332	8.802456	7.15026	7.400172	6.886464	6.011772	6.52548	4.678908	6.011772	3.415464	5.359224	2.276976	4.5123	1.291212	3.471	2.49912	4.1652	3.693144	4.706676	4.942704	5.123196	6.220032	5.386992	7.525128	5.525832	8.830224	5.609136	10.13532	5.595252	11.440416	5.48418	12.745512	5.303688
chawei43341	12.52408	7.964752	11.159096	8.049184	9.808184	7.964752	8.4432	7.824032	7.120432	7.514448	5.825808	7.092288	4.587472	6.529408	3.391352	5.868024	2.32188	5.037776	1.47756	3.968304	2.617392	4.601544	3.715008	5.122208	4.868912	5.544368	6.05096	5.853952	7.24708	6.065032	8.457272	6.177608	9.681536	6.219824	10.9058	6.135392	12.115992	6.008744
chawei43342	12.35053	5.703447	11.004461	5.758955	9.644515	5.772832	8.298446	5.68957	6.952377	5.536923	5.620185	5.314891	4.315747	4.954089	3.039063	4.496148	1.831764	3.899437	0.790989	3.05294	2.08155	3.385988	3.261095	3.691282	4.468394	3.899437	5.675693	4.038207	6.896869	4.121469	8.118045	4.149223	9.339221	4.093715	10.532643	3.88556	11.726065	3.60802
chawei43343	12.971392	7.027328	11.59648	7.235648	10.20768	7.332864	8.804992	7.346752	7.416192	7.249536	6.04128	6.999552	4.708032	6.5968	3.416448	6.069056	2.194304	5.402432	1.097152	4.555264	2.347072	5.027456	3.583104	5.374656	4.833024	5.69408	6.11072	5.860736	7.388416	5.9024	8.666112	5.846848	9.957696	5.76352	11.221504	5.513536	12.471424	5.235776
chawei43344	13.031249	5.937568	11.632495	6.265847	10.219468	6.537034	8.806441	6.70831	7.364868	6.751129	5.937568	6.679764	4.524541	6.451396	3.14006	6.051752	1.841217	5.452286	0.685104	4.610179	2.012493	5.038369	3.28279	5.338102	4.581633	5.466559	5.894749	5.523651	7.207865	5.438013	8.492435	5.223918	9.777005	4.967004	11.018756	4.553087	12.231961	4.067805
chawei43345	12.4704	5.556256	11.195648	5.916512	9.90704	6.193632	8.604576	6.387616	7.288256	6.456896	5.971936	6.401472	4.655616	6.221344	3.367008	5.930368	2.161536	5.40384	1.10848	4.627904	2.313952	5.12672	3.477856	5.417696	4.683328	5.556256	5.8888	5.528544	7.094272	5.389984	8.285888	5.182144	9.449792	4.877312	10.613696	4.530912	11.722176	4.059808
chawei53700	13.543998	6.279234	12.122019	6.405945	10.714119	6.405945	9.29214	6.321471	7.898319	6.096207	6.518577	5.730153	5.195151	5.251467	3.913962	4.617912	2.717247	3.857646	1.731717	2.843958	2.900274	3.590145	4.08291	4.111068	5.321862	4.50528	6.603051	4.758702	7.898319	4.899492	9.193587	5.026203	10.488855	5.012124	11.784123	4.815018	13.051233	4.547517
chaweiIOZ-63939	12.67745	6.166966	11.237946	6.232398	9.8148	6.166966	8.391654	5.987028	6.984866	5.676226	5.64351	5.169128	4.33487	4.58024	3.10802	3.84413	1.995676	2.94444	1.128702	1.815738	2.191972	2.69907	3.337032	3.337032	4.547524	3.860488	5.80709	4.220364	7.083014	4.49845	8.391654	4.596598	9.700294	4.629314	11.008934	4.58024	12.317574	4.400302
chaweiIOZ-64770	12.839905	6.574945	11.45313	6.72178	10.05004	6.81967	8.663265	6.75441	7.260175	6.59126	5.889715	6.29759	4.584515	5.824455	3.311945	5.2208	2.169895	4.43768	1.223625	3.409835	2.398305	4.14401	3.605615	4.617145	4.845555	5.008705	6.118125	5.204485	7.390695	5.35132	8.67958	5.44921	9.968465	5.400265	11.25735	5.237115	12.52992	5.02502
