# Supplementary material for: Morphological diversity and altitudinal differentiation of Aethopyga species
Source: Ecol Evol. 2023 Aug 30;13(9):e10473. doi: 10.1002/ece3.10473 (PMC10468329; doi:10.1002/ece3.10473)
Supplement: Supplementary file 4 — Appendix S4 [file ECE3-13-e10473-s002.txt]

(((((KU12723:0.00187814223487572520,KU12777:0.00266104171495964040):0.03315882818745906300,KU17752:0.03314830434654312400):0.01198623078260208400,(KU15302:0.01780401200838214000,((KU24707:0.01926730105209825300,AMNH311:0.02294908758537097000):0.00604122106462501740,(AMNH23132:0.00003056503455223240,AMNH12310:0.00712512623735182470):0.05290297622492794200):0.00801235091265983450):0.04296304638113910400):0.01248545496911374600,(((AMNH10779:0.00299217499738489450,AMNH2630:0.00100784524838098230):0.11288016271481230000,((KU11236:0.00175717033316839390,KU11048:0.00185098806530023750):0.04061255346611833400,(KU15234:0.00478739361719178040,KU5549:0.00314419397488880340):0.03104515344255852000):0.01291100970750241900):0.01238814348404836500,(((KU19631:0.00265936293297248240,KU19341:0.00265108235661652140):0.04442032590185909800,KU13901:0.04498467331981555200):0.01383192645631495800,(((KU35869:0.00037549658563763063,KU35868:0.00000100000050002909):0.02245166230950774300,((((CMNH2222:0.00073713778603616456,CMNH2197:0.00038373681878922151):0.00152811410501282970,KU35806:0.00038175521974077138):0.00797737055990428360,(CMNH36477:0.00211287066686227610,(((KU15233:0.02754128525042879800,KU5649:0.00000100000050002909):0.53690490670461155000,CMNH1816:0.00247181415881390880):0.22153096892839991000,CMNH1880:0.00000100000050002909):0.00087855011410199106):0.01339903727915698300):0.01141962750508973200,KU19100:0.02132870661346119400):0.00805931377483245890):0.02466581180347230500,(((KU19024:0.02280027435185828100,KU19654:0.01926408568039135800):0.00870724099201541060,KU20924:0.04051769618871436900):0.01466396134277222500,((KU15352:0.01987595336814908900,KU15802:0.08060971893844642900):0.01591438731792830700,(KU19598:0.00337379113217066430,KU18055:0.00415349733281959210):0.02725145078455643400):0.03904798418641492600):0.00617100715794339370):0.00388504695780209900):0.01203185971726977700):0.00610715968430107590):0.04530947028700253000,KU14049:0.04530947028700253000);
