# Supplementary material for: Morphological diversity and altitudinal differentiation of Aethopyga species
Source: Ecol Evol. 2023 Aug 30;13(9):e10473. doi: 10.1002/ece3.10473 (PMC10468329; doi:10.1002/ece3.10473)
Supplement: Supplementary file 5 — Appendix S5 [file ECE3-13-e10473-s005.txt]

#ape, geiger, nlme for pgls
#physig in phytools for phylogenetic signal
#mantel.test and partial.mantel.test in ncf for mantel test


setwd("F:/shaoshimiao/sunbirds/R")

rm(list=ls(all=TRUE))


library("ape")
library("geiger")
library("nlme")
library("ncf")
library("phytools")
library("maps")

#read phylogenetic tree
phylo <- read.tree("Aethopyga.tre")
plot(phylo)

#read morphology data
morpho <- read.csv("sunbirdsmorpho.csv")
morpho

##pgls
pgls <- gls(bodyPC1~altitude, correlation=corPagel(1, phylo, form = ~species), data=morpho)
summary(pgls)
plot(morpho$altitude, morpho$bodyPC1)
abline(pgls)

#run pgls for the all characteristics (bodyPC1, bodyPC2, beakPC1, beakPC2, logBody weight, logBody length, logWing length, logTail length, logTarsus, logCulmen length, sizecorlogBody length, sizecorlogWing length, sizecorlogTail length, sizecorlogTarsus length, sizecorlogCulmen length)

##phylogenetic signal
#create a matrix of morphology
datamat <- as.matrix(read.csv("sunbirdsmorpho.csv", row.names = 1))

#phylegenetic signal test, start with body PC1
physig_K <- phylosig(tree=phylo, x=(datamat[, 2]), method='K', test=TRUE)
physig_lambda <- phylosig(tree=phylo, x=(datamat[, 2]), method='lambda', test=TRUE)

physig_K
physig_lambda

#calculate kappa and lambda for the all characteristics (bodyPC1, bodyPC2, beakPC1, beakPC2, logBody weight, logBody length, logWing length, logTail length, logTarsus, logCulmen length, sizecorlogBody length, sizecorlogWing length, sizecorlogTail length, sizecorlogTarsus length, sizecorlogCulmen length)

##mantel test
#calculate pairwuse Phylogenetic distance
phylodistance <- cophenetic(phylo)
write.csv(phylodistance, file = "phylodis.csv")
          
#edit distance matrices in excel to match rowname and colname, and export as txt files
#read distance matrices

altidis <- as.matrix(read.table("altidis.txt"))
bodydis <- as.matrix(read.table("bodydis.txt"))
beakdis <- as.matrix(read.table("beakdis.txt"))
phylodis <- as.matrix(read.table("phylodis.txt"))

#correlation between altitudinal distance and morphological dissimilarity
altivbody <- mantel.test(altidis, bodydis, resamp = 5000)
altivbody
altivbeak <-mantel.test(altidis, beakdis, resamp = 5000)
altivbeak
#partial mantel text correcting for phylogenetic relationship
part.altivbody <- partial.mantel.test(altidis, bodydis, phylodis, resamp = 5000)
part.altivbody
part.altivbody <- partial.mantel.test(altidis, beakdis, phylodis, resamp = 5000)
part.altivbody

#mantel test for 5 apecies
altidis5 <- as.matrix(read.table("altidis5.txt"))
bodydis5 <- as.matrix(read.table("bodydis5.txt"))
beakdis5 <- as.matrix(read.table("beakdis5.txt"))
phylodis5 <- as.matrix(read.table("phylodis5.txt"))

#correlation between altitudinal distance and morphological dissimilarity
altivbody5 <- mantel.test(altidis5, bodydis5, resamp = 5000)
altivbody5
altivbeak5 <-mantel.test(altidis5, beakdis5, resamp = 5000)
altivbeak5
#partial mantel text correcting for phylogenetic relationship
part.altivbody5 <- partial.mantel.test(altidis5, bodydis5, phylodis5, resamp = 5000)
part.altivbody5
part.altivbody5 <- partial.mantel.test(altidis5, beakdis5, phylodis5, resamp = 5000)
part.altivbody5
